# Supplementary material for: Two-step Mendelian randomization reveals a lipid-driven protective effect of type 2 diabetes on ALS
Source: Neurol Sci. 2025 Aug 18;46(10):5133–44. doi: 10.1007/s10072-025-08407-0 (PMC12488786; doi:10.1007/s10072-025-08407-0)
Supplement: Supplementary file 1 — Supplementary Material 1 (XLSX 1.54 MB) [file 10072_2025_8407_MOESM1_ESM.xlsx]

## Sheet: overview
sTable1.instrumental variables for T2D
sTable2.instrumental variables for 2hGlu
sTable3.instrumental variables for FI
sTable4.instrumental variables for FG
sTable5.instrumental variables for HbA1c
sTable6.instrumental variables for metabolites
sTable7.Pleiotropic filtered SNV produced in Mendelian randomized analysis of T2D and blood metabolites
sTable8.Five Mendelian randomization models estimate the causal effects of T2D on blood metabolites.
sTable9.heterogeneity of T2D on blood metabolites.
sTable10.Pleiotropy of T2D on blood metabolites.
sTable11.Five Mendelian randomization models estimate the causal effects of blood metabolites on ALS.
sTable12.heterogeneity of blood metabolites on ALS.
sTable13.Pleiotropy of blood metabolites on ALS.

## Sheet: sT1
SNP	chr	pos	beta	se	pval	eaf	effect_allele	other_allele	samplesize	R2	F
rs4077112	1	16082314	0.0390651	0.00632626	6.61317e-10	0.573708	A	T	440735	8.65105e-05	38.1313
rs61775082	1	26279800	-0.0585765	0.00928766	2.84643e-10	0.133606	T	C	440735	9.02438e-05	39.777
rs114165349	1	26695422	0.097124	0.0162184	2.11768e-09	0.037609	C	G	440735	8.13625e-05	35.8621
rs67916282	1	39137083	0.0610627	0.00795994	1.70333e-14	0.189546	A	T	440735	0.000133505	58.8478
rs17383290	1	50573628	-0.0450103	0.00711635	2.53373e-10	0.268467	G	A	440735	9.07595e-05	40.0044
rs1406917	1	119689658	0.0390073	0.00666309	4.79204e-09	0.321843	C	A	440735	7.77551e-05	34.2719
rs2793829	1	119918630	0.0687598	0.00904177	2.85627e-14	0.136919	T	C	440735	0.000131198	57.831
rs116279971	1	150712010	-0.138342	0.0227062	1.11022e-09	0.0208017	C	T	440735	8.4218e-05	37.1208
rs13303359	1	203549745	-0.0394298	0.00628511	3.52972e-10	0.494311	C	A	440735	8.92909e-05	39.3569
rs340882	1	213972388	0.0465564	0.00628602	1.29837e-13	0.507303	G	C	440735	0.000124444	54.8536
rs12133396	1	219619710	-0.0444173	0.00725514	9.23039e-10	0.252821	A	G	440735	8.50351e-05	37.481
rs348330	1	229537208	-0.0467084	0.00654727	9.74765e-13	0.645024	A	G	440735	0.000115463	50.8941
rs7563362	2	620297	0.0661975	0.00896723	1.5574e-13	0.854625	G	A	440735	0.000123633	54.496
rs1260326	2	27508073	0.0511239	0.00659379	8.94953e-15	0.650278	C	T	440735	0.000136377	60.114
rs11899863	2	43391680	-0.145474	0.0149289	1.94805e-22	0.0489796	T	C	440735	0.000215399	94.954
rs114558169	2	57778941	-0.0993523	0.014085	1.74141e-12	0.0547885	T	C	440735	0.00011288	49.7554
rs1613599	2	58739625	0.0391879	0.00634318	6.49322e-10	0.417444	T	C	440735	8.65914e-05	38.167
rs243018	2	60359572	0.0416405	0.00630967	4.12572e-11	0.435945	G	C	440735	9.88094e-05	43.5529
rs3789121	2	110948906	-0.0404575	0.00699102	7.16275e-09	0.280261	C	T	440735	7.59813e-05	33.49
rs10184004	2	164651879	-0.0646159	0.0065514	6.02837e-23	0.358826	T	C	440735	0.000220667	97.2766
rs13427924	2	165751236	-0.0395814	0.00626037	2.57294e-10	0.492404	C	T	440735	9.06912e-05	39.9743
rs6757068	2	211750791	-0.0358074	0.0062647	1.09227e-08	0.478295	C	T	440735	7.412e-05	32.6695
rs2972147	2	226235138	0.0759852	0.00653353	2.90001e-31	0.639158	C	T	440735	0.000306797	135.257
rs17036160	3	12288284	-0.0994219	0.00841465	3.25312e-32	0.171913	T	C	440735	0.000316648	139.601
rs147667955	3	12409339	0.121137	0.0217357	2.50132e-08	0.0201267	T	C	440735	7.0469e-05	31.0602
rs13094957	3	23415589	-0.0711346	0.00681081	1.55489e-25	0.31097	C	T	440735	0.000247445	109.084
rs4681047	3	25341767	-0.039782	0.0062735	2.27856e-10	0.511326	G	A	440735	9.12297e-05	40.2116
rs57000741	3	44873476	-0.0455419	0.00805057	1.54067e-08	0.189756	A	G	440735	7.26039e-05	32.0013
rs35053471	3	47083271	0.038196	0.00655786	5.72954e-09	0.350481	A	T	440735	7.69663e-05	33.9242
rs62247658	3	64729479	0.0373423	0.00654021	1.13211e-08	0.638015	T	C	440735	7.39621e-05	32.5999
rs17882622	3	113362835	0.0364641	0.0066607	4.38723e-08	0.328741	C	T	440735	6.79961e-05	29.9702
rs11717195	3	123363551	-0.0804451	0.0083007	3.28171e-22	0.175919	C	T	440735	0.000213059	93.9221
rs1909586	3	124968923	0.0422127	0.00642228	4.93628e-11	0.58952	T	G	440735	9.80139e-05	43.2022
rs111573716	3	137982785	-0.0389733	0.00695643	2.11291e-08	0.285511	G	C	440735	7.1212e-05	31.3877
rs9818870	3	138403280	0.0591044	0.0100775	4.49097e-09	0.10557	T	C	440735	7.8041e-05	34.3979
rs5398	3	170998041	-0.0520966	0.00711953	2.52755e-13	0.264185	A	G	440735	0.000121475	53.5444
rs13067541	3	185030568	-0.0691691	0.0119269	6.65472e-09	0.0789889	T	C	440735	7.6306e-05	33.6331
rs11716713	3	185797822	0.0920386	0.00673672	1.70726e-42	0.307013	C	G	440735	0.000423332	186.656
rs3887925	3	186947857	0.0505213	0.00629305	9.8992e-16	0.463453	T	C	440735	0.000146213	64.4503
rs1046317	4	6302515	0.0679266	0.00646387	7.88134e-26	0.611731	C	T	440735	0.0002505	110.431
rs12507026	4	45179317	0.0597795	0.00628353	1.84035e-21	0.47343	T	A	440735	0.00020532	90.5097
rs387955	4	84392863	0.100957	0.0138477	3.08674e-13	0.943254	T	C	440735	0.000120583	53.1515
rs7661876	4	95224045	0.0428545	0.00626698	8.02232e-12	0.498056	G	T	440735	0.000106085	46.76
rs7375679	4	102918000	-0.0440165	0.00629238	2.6485e-12	0.457571	G	A	440735	0.000111013	48.9327
rs10007719	4	156828284	-0.0423376	0.00745893	1.37807e-08	0.231206	T	C	440735	7.30954e-05	32.2179
rs4862423	4	184805394	0.0452741	0.00645146	2.25632e-12	0.383109	T	C	440735	0.000111727	49.2472
rs78486128	5	14690558	0.064457	0.0102307	2.96934e-10	0.103398	A	G	440735	9.0056e-05	39.6942
rs9686661	5	56565959	0.0554808	0.00913828	1.26917e-09	0.134152	T	C	440735	8.36263e-05	36.8599
rs6878122	5	77131486	-0.061714	0.00741064	8.23948e-17	0.771704	A	G	440735	0.000157329	69.3512
rs115246607	5	103126186	0.102926	0.0131999	6.31539e-15	0.0578901	C	T	440735	0.000137934	60.8005
rs2589408	5	134551620	-0.0397672	0.00632269	3.1828e-10	0.569505	G	A	440735	8.9749e-05	39.5589
rs9505086	6	7231953	0.0599012	0.00631771	2.50726e-21	0.444562	C	T	440735	0.000203932	89.8979
rs7758129	6	20609010	-0.0378724	0.00649398	5.47911e-09	0.633569	A	G	440735	7.71636e-05	34.0112
rs6931514	6	20703721	0.120654	0.0066025	1.33383e-74	0.330335	G	A	440735	0.000757112	333.937
rs1928167	6	22019837	0.0353016	0.00629059	2.00221e-08	0.460783	T	C	440735	7.14492e-05	31.4923
rs1077394	6	31642607	0.0439779	0.00630847	3.14123e-12	0.554927	T	C	440735	0.000110254	48.5981
rs34179517	6	39313680	0.0499974	0.00880404	1.35556e-08	0.148143	C	A	440735	7.31681e-05	32.2499
rs4711750	6	43789345	0.0484312	0.00630101	1.51496e-14	0.498066	A	T	440735	0.000134028	59.0783
rs2783019	6	107101035	-0.0389767	0.00643669	1.40068e-09	0.401644	C	G	440735	8.319e-05	36.6676
rs4273712	6	126643364	0.0487634	0.00700765	3.43716e-12	0.269848	G	A	440735	0.000109855	48.4218
rs187642402	6	131053507	0.0807383	0.0141645	1.19787e-08	0.0505341	C	T	440735	7.37135e-05	32.4904
rs2608930	6	131514894	0.0505265	0.00735488	6.42984e-12	0.234747	C	T	440735	0.000107069	47.1938
rs618652	6	139505585	-0.0399119	0.00627575	2.02158e-10	0.480501	G	T	440735	9.17606e-05	40.4456
rs9371672	6	153101005	0.0437146	0.00662085	4.0411e-11	0.334861	G	C	440735	9.8902e-05	43.5937
rs35446205	6	162517737	-0.0690478	0.0111432	5.77644e-10	0.0885723	G	C	440735	8.71093e-05	38.3953
rs17168486	7	14858657	0.0466856	0.00781323	2.29811e-09	0.198348	T	C	440735	8.10013e-05	35.7028
rs62448618	7	15012586	0.0538957	0.0063638	2.47286e-17	0.411251	A	T	440735	0.000162715	71.7254
rs1513272	7	28160478	-0.06214	0.00630278	6.25749e-23	0.464055	T	C	440735	0.000220498	97.2022
rs2268570	7	44186491	-0.0578417	0.00627751	3.13834e-20	0.476662	G	C	440735	0.000192595	84.8995
rs35196956	7	45420838	-0.126835	0.0170527	1.02353e-13	0.0367844	C	T	440735	0.000125505	55.321
rs10276442	7	70393001	0.0488507	0.00861999	1.45204e-08	0.154649	C	A	440735	7.2865e-05	32.1163
rs3763432	7	73560539	-0.04133	0.00628942	4.9854e-11	0.502681	T	C	440735	9.79692e-05	43.1825
rs35005436	7	74720592	-0.0613819	0.00977455	3.39078e-10	0.885048	T	C	440735	8.94686e-05	39.4353
rs12534035	7	76351629	-0.0354537	0.00625415	1.43777e-08	0.522905	C	G	440735	7.29084e-05	32.1355
rs2242581	7	102295862	-0.0396146	0.00702417	1.70294e-08	0.725379	C	T	440735	7.21625e-05	31.8067
rs57307671	7	102446158	0.0716812	0.00805681	5.73852e-19	0.183987	T	A	440735	0.000179568	79.1557
rs145401143	7	103136741	-0.0849656	0.0115845	2.2269e-13	0.0811368	C	T	440735	0.00012204	53.7935
rs1596972	7	130768623	0.049362	0.0063017	4.75883e-15	0.435396	G	A	440735	0.000139198	61.3576
rs7788808	7	150839593	0.050134	0.00729924	6.49382e-12	0.753173	C	T	440735	0.000107025	47.1745
rs1182436	7	157235059	0.0709624	0.00891724	1.74985e-15	0.852885	C	T	440735	0.000143667	63.3277
rs4240624	8	9326721	-0.0549256	0.0088803	6.20583e-10	0.856807	A	G	440735	8.67919e-05	38.2554
rs56204345	8	26106463	-0.0437377	0.0077712	1.82125e-08	0.207482	A	T	440735	7.18666e-05	31.6762
rs10504042	8	41658474	0.0603954	0.00628935	7.78037e-22	0.547093	A	G	440735	0.000209184	92.2134
rs12546365	8	94899249	-0.0421464	0.00625203	1.57036e-11	0.512113	C	T	440735	0.000103099	45.444
rs11558471	8	117173494	-0.0838074	0.00648177	3.05914e-38	0.376909	G	A	440735	0.000379171	167.177
rs17772814	8	127699497	-0.0716375	0.0106824	1.99848e-11	0.103062	A	G	440735	0.000102028	44.9719
rs56021206	8	143325691	0.0405026	0.00723606	2.17681e-08	0.248486	G	A	440735	7.10809e-05	31.3299
rs10974438	9	4291928	0.0415712	0.00646233	1.25242e-10	0.374605	C	A	440735	9.38833e-05	41.3814
rs10811631	9	21858716	-0.0401693	0.00719185	2.33185e-08	0.26056	G	C	440735	7.07781e-05	31.1965
rs10965247	9	22132730	-0.111202	0.00887733	5.34441e-36	0.150693	G	A	440735	0.0003559	156.913
rs7018475	9	22137686	0.0932646	0.00692789	2.61036e-41	0.279615	G	T	440735	0.000411032	181.23
rs1412239	9	28425517	0.0380229	0.00644723	3.68927e-09	0.377049	G	C	440735	7.89101e-05	34.781
rs12001437	9	34074478	0.0387774	0.0065416	3.06973e-09	0.352762	C	T	440735	7.97218e-05	35.1388
rs34940152	9	79332708	-0.0610003	0.00954725	1.66633e-10	0.125346	G	A	440735	9.26168e-05	40.823
rs7021934	9	81692819	0.0485068	0.00645446	5.68068e-14	0.373562	T	A	440735	0.00012813	56.4785
rs535292	9	101051769	0.0372702	0.00642482	6.59326e-09	0.601542	T	C	440735	7.63468e-05	33.6511
rs10759932	9	117702866	-0.0426773	0.00722357	3.46162e-09	0.25495	C	T	440735	7.91914e-05	34.905
rs8176645	9	133273682	-0.0582742	0.00627391	1.56711e-20	0.541068	T	A	440735	0.00019571	86.2728
rs28624681	9	136343450	-0.0750101	0.00693043	2.67055e-27	0.293201	T	C	440735	0.000265721	117.143
rs11257655	10	12265895	0.0824355	0.00707086	2.07683e-31	0.265184	T	C	440735	0.000308299	135.92
rs1148271	10	37266050	-0.0386582	0.00700646	3.43843e-08	0.283434	G	T	440735	6.90682e-05	30.4428
rs60033636	10	62799881	0.0442937	0.00805756	3.8594e-08	0.183411	A	G	440735	6.85598e-05	30.2186
rs11817302	10	65656751	0.0549525	0.00994796	3.31375e-08	0.11	G	C	440735	6.92308e-05	30.5144
rs72812178	10	69221797	0.080161	0.00894484	3.19669e-19	0.140781	T	G	440735	0.00018219	80.3118
rs10762310	10	69747869	0.0447634	0.00637054	2.11592e-12	0.583454	C	A	440735	0.000112013	49.3732
rs703972	10	79193069	-0.0462647	0.00625972	1.45881e-13	0.479261	C	G	440735	0.000123925	54.6245
rs10882099	10	92700893	-0.0694478	0.00626398	1.45312e-28	0.476466	C	T	440735	0.000278816	122.918
rs10885123	10	111288563	-0.0602166	0.00930907	9.89236e-11	0.134339	T	C	440735	9.49295e-05	41.8425
rs184910699	10	112943535	-0.239421	0.0225297	2.2346e-26	0.0216233	A	G	440735	0.000256168	112.931
rs61875118	10	112990477	0.248039	0.00814886	1e-200	0.170138	C	T	440735	0.00209776	926.498
rs35198330	10	113085025	0.14851	0.0160305	1.96472e-20	0.0385399	G	T	440735	0.000194695	85.8253
rs1923446	10	113242352	0.0735759	0.0132211	2.62126e-08	0.0581646	T	G	440735	7.02632e-05	30.9695
rs75947329	10	130006579	0.126614	0.0217852	6.17476e-09	0.0211031	G	A	440735	7.66354e-05	33.7783
rs78721871	11	983626	0.111754	0.0165628	1.50661e-11	0.0360517	A	G	440735	0.000103285	45.5257
rs10743152	11	2174751	-0.0654341	0.00658593	2.91877e-23	0.66218	C	T	440735	0.000223923	98.7125
rs2521248	11	2368942	0.0423829	0.0064596	5.33703e-11	0.609868	T	C	440735	9.76675e-05	43.0495
rs81204	11	2777075	-0.0401254	0.00722351	2.77882e-08	0.254956	C	T	440735	7.00058e-05	30.856
rs2237897	11	2837316	-0.193639	0.0119111	1.99067e-59	0.0815029	T	C	440735	0.0005993	264.29
rs35199438	11	16609232	-0.0368378	0.00645976	1.17951e-08	0.377697	T	G	440735	7.37811e-05	32.5202
rs5215	11	17387083	-0.0650776	0.00625524	2.38506e-25	0.526676	T	C	440735	0.000245522	108.236
rs7935034	11	45810481	-0.0391367	0.00685428	1.13099e-08	0.306374	C	T	440735	7.39665e-05	32.6019
rs1876027	11	49016308	-0.0375499	0.00649121	7.26273e-09	0.436441	A	T	440735	7.59199e-05	33.463
rs79869893	11	58514409	0.0482376	0.00825626	5.14091e-09	0.172905	A	G	440735	7.7445e-05	34.1352
rs7931790	11	69057442	-0.0427625	0.00689476	5.56891e-10	0.296342	A	G	440735	8.72715e-05	38.4668
rs7109575	11	72752390	-0.0919008	0.0074352	4.28943e-35	0.238136	A	G	440735	0.000346518	152.775
rs10830963	11	92975544	0.109513	0.00649836	1.00647e-63	0.357156	G	C	440735	0.000643971	284.002
rs897558	11	93521848	0.0383171	0.00626824	9.78363e-10	0.476921	G	A	440735	8.47773e-05	37.3673
rs7948345	11	128174909	-0.0599337	0.00882948	1.13763e-11	0.152118	G	C	440735	0.000104532	46.0755
rs4937325	11	128352221	-0.0430302	0.00663247	8.70964e-11	0.667403	C	T	440735	9.54942e-05	42.0915
rs11613704	12	871759	0.0442916	0.00776489	1.16966e-08	0.202144	A	C	440735	7.3818e-05	32.5364
rs112108223	12	4161922	-0.346936	0.0226969	9.53016e-53	0.0223725	A	G	440735	0.000529856	233.649
rs73040004	12	4253743	0.0675595	0.00747815	1.6512e-19	0.22349	C	T	440735	0.000185151	81.6174
rs76895963	12	4275678	-0.505861	0.0206093	4.86407e-133	0.0302229	G	T	440735	0.0013651	602.468
rs78470967	12	4412345	-0.2008	0.0167193	3.14485e-33	0.0394481	A	T	440735	0.000327169	144.241
rs34206253	12	4562263	-0.0427245	0.00664347	1.26718e-10	0.344694	T	G	440735	9.38309e-05	41.3582
rs80312557	12	4774374	-0.0826808	0.0144319	1.01009e-08	0.0511576	T	A	440735	7.4465e-05	32.8216
rs10466811	12	27806268	-0.057605	0.00744975	1.05487e-14	0.236321	A	G	440735	0.000135644	59.7909
rs11052567	12	33259512	0.0675608	0.0115825	5.44427e-09	0.0775688	G	C	440735	7.71923e-05	34.0238
rs11169182	12	49854269	0.0390458	0.00627082	4.76727e-10	0.492759	T	C	440735	8.79598e-05	38.7702
rs149991550	12	65848831	0.193235	0.0205576	5.47142e-21	0.0220984	T	C	440735	0.00020043	88.3537
rs2132242	12	71082476	0.0424222	0.00647495	5.68722e-11	0.369863	A	G	440735	9.73854e-05	42.9251
rs7306319	12	97110941	-0.0431191	0.00734797	4.40646e-09	0.7646	G	A	440735	7.81256e-05	34.4352
rs1592499	12	97458980	-0.0781982	0.0118165	3.64754e-11	0.0778117	C	A	440735	9.93562e-05	43.7939
rs56348580	12	120994314	-0.0820789	0.00701057	1.16145e-31	0.283366	C	G	440735	0.000310917	137.074
rs141433349	12	123429365	0.116797	0.0180192	9.0615e-11	0.0312499	A	G	440735	9.53177e-05	42.0136
rs59685758	12	124315618	0.0728204	0.0118765	8.70703e-10	0.0740721	C	G	440735	8.52932e-05	37.5948
rs11147192	12	132483963	0.0379681	0.00652509	5.92762e-09	0.365216	A	G	440735	7.68164e-05	33.8581
rs6561643	13	32934941	-0.0379385	0.00649162	5.08944e-09	0.392442	T	A	440735	7.74895e-05	34.1548
rs488321	13	32980267	-0.0808188	0.0106889	3.99945e-14	0.906195	C	T	440735	0.000129695	57.1685
rs963740	13	50521959	-0.0608621	0.00771445	3.03739e-15	0.211732	T	A	440735	0.000141203	62.2418
rs57898296	13	80138334	0.061366	0.00650191	3.79402e-21	0.3613	G	C	440735	0.000202073	89.0783
rs11158525	14	24054385	0.0356541	0.00628194	1.38166e-08	0.492331	A	G	440735	7.3084e-05	32.2129
rs4981709	14	29601536	0.0400357	0.00637165	3.31238e-10	0.403061	G	A	440735	8.95725e-05	39.4811
rs7140574	14	69284565	0.0406966	0.00631474	1.15835e-10	0.443604	A	G	440735	9.42295e-05	41.534
rs28479795	14	79477263	0.0498364	0.0072721	7.22603e-12	0.241481	T	C	440735	0.000106549	46.9647
rs77789961	14	100783921	0.0848726	0.0148368	1.06272e-08	0.0456477	T	C	440735	7.42412e-05	32.723
rs73347525	14	100788835	-0.0539623	0.00766888	1.97106e-12	0.219919	G	A	440735	0.000112329	49.5125
rs12911108	15	40336470	-0.0740082	0.0133598	3.0311e-08	0.0612547	A	G	440735	6.96229e-05	30.6872
rs151192582	15	50955644	0.0752963	0.0136012	3.0945e-08	0.0553744	T	C	440735	6.95321e-05	30.6472
rs79400013	15	52240869	-0.155028	0.0237721	6.96306e-11	0.0188202	A	G	440735	9.64863e-05	42.5288
rs28798715	15	62017510	-0.0720414	0.0098408	2.46718e-13	0.117322	A	C	440735	0.000121583	53.5922
rs11631200	15	67624062	0.0448424	0.00628795	9.92887e-13	0.492306	A	G	440735	0.00011538	50.8578
rs2682907	15	77591460	-0.0577823	0.00638341	1.40443e-19	0.413478	A	G	440735	0.000185877	81.9374
rs28593679	15	77894125	0.0544248	0.00996021	4.64933e-08	0.109474	C	T	440735	6.77407e-05	29.8576
rs12440156	15	89877441	-0.0535471	0.00720658	1.08343e-13	0.750321	A	G	440735	0.000125251	55.2092
rs12440774	15	90939705	0.0370972	0.00633381	4.71281e-09	0.416333	C	G	440735	7.78289e-05	34.3044
rs6600208	16	255269	-0.0575997	0.00972918	3.21351e-09	0.120199	C	T	440735	7.95199e-05	35.0498
rs142037874	16	14382305	-0.118771	0.0205298	7.23919e-09	0.0247925	T	C	440735	7.59348e-05	33.4695
rs153806	16	15462539	0.0350856	0.00631434	2.75258e-08	0.435754	A	G	440735	7.00477e-05	30.8745
rs11642255	16	52173557	-0.0949525	0.0147649	1.26812e-10	0.04883	T	C	440735	9.38282e-05	41.3571
rs28567725	16	53792116	0.117962	0.00633421	2.09218e-77	0.412284	C	T	440735	0.000786285	346.815
rs72802358	16	75209759	-0.120156	0.0108006	9.48855e-29	0.0963842	C	G	440735	0.000280734	123.764
rs2925979	16	81501185	-0.0543797	0.00667801	3.85301e-16	0.677102	C	T	440735	0.000150431	66.3098
rs3102348	16	89308002	0.0428531	0.0065261	5.15347e-11	0.622755	C	A	440735	9.78221e-05	43.1176
rs8071043	17	4085157	0.0616791	0.0067599	7.22271e-20	0.307288	C	T	440735	0.000188858	83.2518
rs8073177	17	7537267	-0.0484187	0.00717799	1.52581e-11	0.745776	C	T	440735	0.000103228	45.5008
rs3110641	17	37687414	-0.0588589	0.00771693	2.39828e-14	0.214624	A	G	440735	0.000131978	58.1746
rs7501939	17	37741165	0.0563551	0.0068329	1.61585e-16	0.297999	T	C	440735	0.000154316	68.0228
rs10775406	17	48120393	0.0423481	0.00712681	2.8141e-09	0.735676	G	A	440735	8.0106e-05	35.3082
rs9916472	17	49032636	-0.0458074	0.00680412	1.66994e-11	0.312576	T	C	440735	0.000102827	45.3237
rs8075924	17	63505531	-0.0559871	0.0101325	3.28541e-08	0.109774	T	C	440735	6.92684e-05	30.531
rs4968896	17	68146575	0.0453287	0.00628192	5.36414e-13	0.491468	G	T	440735	0.000118123	52.0667
rs7226371	18	1850770	0.0556751	0.00822733	1.31401e-11	0.173067	G	A	440735	0.000103892	45.7933
rs1429935	18	23506252	-0.0466018	0.00627453	1.10969e-13	0.492494	C	A	440735	0.000125144	55.1621
rs56192168	18	42463879	-0.0540592	0.00855174	2.59155e-10	0.841444	G	A	440735	9.06595e-05	39.9603
rs72926954	18	55402937	0.0738602	0.010368	1.0493e-12	0.100278	T	C	440735	0.000115134	50.7492
rs9949796	18	59209610	-0.048293	0.00729389	3.56697e-11	0.248258	C	T	440735	9.94556e-05	43.8377
rs112016043	19	1154396	0.114038	0.0193816	4.00802e-09	0.0257781	G	T	440735	7.85431e-05	34.6193
rs4325676	19	7182160	-0.0405342	0.00636334	1.89082e-10	0.420958	C	G	440735	9.20567e-05	40.5762
rs4804833	19	7905750	-0.0435742	0.0064429	1.35052e-11	0.619687	G	A	440735	0.00010377	45.7398
rs10404726	19	18723704	-0.037339	0.00626618	2.54086e-09	0.523983	T	C	440735	8.05577e-05	35.5073
rs8100204	19	19282905	0.0714345	0.00857596	8.10961e-17	0.158358	A	G	440735	0.0001574	69.3823
rs483082	19	44912921	-0.0712533	0.0074817	1.67148e-21	0.235079	T	G	440735	0.000205751	90.7
rs10408179	19	45653746	-0.0598724	0.00630065	2.04739e-21	0.447195	C	T	440735	0.000204841	90.2985
rs12481017	20	19724971	0.0460207	0.00818474	1.87945e-08	0.176842	A	G	440735	7.17279e-05	31.6151
rs73610830	20	34275717	-0.041412	0.00686503	1.61637e-09	0.30528	G	C	440735	8.2557e-05	36.3886
rs144168035	20	43891595	0.118935	0.0167072	1.08893e-12	0.0352762	C	G	440735	0.00011497	50.6769
rs112650492	20	44062215	0.158175	0.016655	2.15675e-21	0.0350592	G	C	440735	0.000204607	90.1954
rs142773928	20	44410080	-0.0463776	0.00811338	1.08943e-08	0.188243	A	G	440735	7.41316e-05	32.6746
rs77735929	20	44422036	0.152549	0.0150953	5.20955e-24	0.0433033	A	T	440735	0.000231663	102.125
rs7266968	20	44616488	0.0735421	0.012403	3.04103e-09	0.0674452	T	G	440735	7.97639e-05	35.1574
rs45551238	20	59032308	-0.165561	0.0149679	1.93731e-28	0.0493515	T	C	440735	0.000277521	122.347
rs8126001	20	64080106	-0.0375175	0.00629806	2.56909e-09	0.52265	T	C	440735	8.05085e-05	35.4856
rs914183	21	41214568	-0.0532781	0.00943025	1.60724e-08	0.129021	G	A	440735	7.24173e-05	31.919
rs13055101	22	30241895	0.0897742	0.0117135	1.7997e-14	0.919741	G	A	440735	0.000133258	58.7392

## Sheet: sT2
SNP	chr	pos	beta	se	pval	eaf	effect_allele	other_allele	samplesize	R2	F
rs7903146	10	114758349	0.0854	0.0087	2.793e-26	0.307	T	C	200622	0.000480054	96.3547
rs4148646	11	17415190	0.0397	0.0078	4.386e-08	0.336	C	G	200622	0.000129109	25.9052
rs2649999	12	121380544	0.0498	0.0082	2.009e-10	0.359	T	C	200622	0.000183811	36.883
rs112824462	14	38842759	-0.0584	0.0102	6.732e-09	0.276	A	G	200622	0.000163371	32.7809
rs17271305	15	62332980	-0.0587	0.0077	2.883e-14	0.591	A	G	200622	0.000289595	58.1153
rs117643180	17	7185779	0.234	0.0327	7.308e-14	0.033	A	C	200622	0.00025518	51.2073
rs1800437	19	46181392	0.1004	0.0099	4.788e-26	0.208	C	G	200622	0.000512384	102.847
rs12692738	2	165558252	0.0486	0.009	2.716e-08	0.735	T	C	200622	0.000145327	29.1597
rs1260326	2	27730940	0.0486	0.0078	5.929e-12	0.413	T	C	200622	0.000193473	38.8221
rs11708067	3	123065778	0.0872	0.0093	1.979e-22	0.823	A	G	200622	0.000438024	87.915
rs150111048	3	185514421	-0.0596	0.0089	1.138e-11	0.751	A	G	200622	0.000223479	44.8444
rs878521	7	44255643	0.099	0.0094	1.254e-28	0.249	A	G	200622	0.000552581	110.92
rs2126259	8	9185146	-0.0716	0.0121	2.976e-10	0.091	T	C	200622	0.000174502	35.0147
rs550057	9	136146597	0.0526	0.0085	3.615e-11	0.286	T	C	200622	0.000190841	38.2939

## Sheet: sT3
SNP	chr	pos	beta	se	pval	eaf	effect_allele	other_allele	samplesize	R2	F
rs7903146	10	114758349	-0.0116	0.0021	1.237e-09	0.307	T	C	200622	0.000152066	30.5122
rs118164457	10	89680631	-0.0345	0.0057	3.858e-10	0.963	T	C	200622	0.000182571	36.634
rs2845885	11	63869062	-0.0204	0.0039	1.18e-08	0.931	T	C	200622	0.000136362	27.3607
rs860598	12	102898446	0.0177	0.0025	6.879e-12	0.824	A	G	200622	0.000249793	50.1259
rs7133378	12	124409502	-0.0127	0.002	5.996e-11	0.339	A	G	200622	0.000200947	40.3221
rs6487237	12	21699928	0.0154	0.0026	4.682e-09	0.79	A	C	200622	0.00017484	35.0825
rs1351394	12	66351826	-0.0111	0.0018	2.708e-09	0.471	T	C	200622	0.000189513	38.0274
rs12454712	18	60845884	0.0142	0.0025	1.777e-09	0.602	T	C	200622	0.000160786	32.2621
rs731839	19	33899065	-0.0121	0.0019	3.865e-11	0.658	A	G	200622	0.000202114	40.5564
rs6674544	1	219628973	0.0177	0.002	6.973e-21	0.574	A	G	200622	0.000390246	78.3217
rs1206760	20	45582472	-0.0112	0.0019	8.821e-10	0.522	A	G	200622	0.000173171	34.7476
rs13389219	2	165528876	-0.0199	0.0019	5.838e-28	0.409	T	C	200622	0.000546491	109.697
rs2943646	2	227099534	-0.025	0.0019	8.473e-39	0.377	A	G	200622	0.000862223	173.128
rs1260326	2	27730940	-0.0231	0.0019	8.418e-38	0.413	T	C	200622	0.000736238	147.813
rs5017305	2	630902	0.0137	0.0026	1.067e-08	0.236	A	T	200622	0.000138374	27.7645
rs17036126	3	12287863	0.0209	0.003	1.279e-10	0.129	T	C	200622	0.000241861	48.534
rs11708067	3	123065778	-0.0135	0.0023	1.299e-09	0.823	A	G	200622	0.000171695	34.4515
rs35000407	3	12351521	0.0258	0.0028	1.504e-21	0.883	T	G	200622	0.00042302	84.9022
rs62271373	3	150066540	0.0256	0.0048	1.596e-08	0.059	A	T	200622	0.000141761	28.4442
rs10865959	3	49891002	0.0138	0.0022	1.992e-08	0.3	C	G	200622	0.000196087	39.3467
rs17331151	3	52844534	-0.0162	0.0031	1.524e-08	0.106	T	C	200622	0.000136103	27.3088
rs9884482	4	106081636	-0.0125	0.0019	2.879e-11	0.608	T	C	200622	0.000215695	43.2821
rs11727676	4	145659064	-0.0203	0.0039	2.898e-08	0.916	T	C	200622	0.000135029	27.0931
rs6855363	4	157670537	0.0125	0.002	4.039e-08	0.653	T	C	200622	0.000194669	39.0621
rs3775380	4	89739808	-0.0119	0.0018	1.477e-11	0.5	A	G	200622	0.000217809	43.7064
rs10050393	5	157918946	0.009	0.0019	4.843e-08	0.54	T	C	200622	0.000111828	22.4374
rs4865796	5	53272664	0.0165	0.002	7.329e-17	0.707	A	G	200622	0.000339142	68.0618
rs459193	5	55806751	-0.0181	0.0021	1.123e-18	0.285	A	G	200622	0.000370151	74.2872
rs1474696	6	127449246	-0.0147	0.0018	3.019e-16	0.524	A	G	200622	0.000332328	66.6938
rs73013411	6	164126233	-0.018	0.0032	2.084e-08	0.12	A	C	200622	0.000157688	31.6403
rs116141873	6	34222201	0.0428	0.0059	1.423e-11	0.032	T	G	200622	0.000262235	52.6234
rs2780215	6	34236973	0.0392	0.0063	1.064e-09	0.958	A	G	200622	0.000192943	38.7157
rs6905288	6	43758873	0.0112	0.0019	7.75e-09	0.602	A	G	200622	0.000173171	34.7476
rs972283	7	130466854	-0.0105	0.0019	1.093e-08	0.456	A	G	200622	0.000152204	30.5399
rs2108349	7	50786663	-0.0115	0.002	1.133e-08	0.686	A	G	200622	0.000164773	33.0622
rs13258890	8	23615445	0.0128	0.0025	2.765e-08	0.748	T	C	200622	0.000130649	26.2141
rs7012814	8	9173358	-0.0219	0.0019	8.342e-30	0.471	A	G	200622	0.000661782	132.855
rs75179845	9	136132954	-0.0216	0.0035	6.051e-11	0.921	T	C	200622	0.000189806	38.0862

## Sheet: sT4
SNP	chr	pos	beta	se	pval	eaf	effect_allele	other_allele	samplesize	R2	F
rs12784552	10	113036354	0.0329	0.003	2.863e-31	0.924	A	G	200622	0.000599115	120.267
rs7903146	10	114758349	0.0259	0.0019	1.995e-35	0.307	T	C	200622	0.000925362	185.818
rs2839671	10	26505822	-0.016	0.0022	8.379e-14	0.164	A	G	200622	0.000263573	52.892
rs7095788	10	95384152	-0.0106	0.0018	1.976e-09	0.358	T	C	200622	0.000172828	34.6787
rs3842753	11	2181060	0.0134	0.0022	2.841e-09	0.28	T	G	200622	0.000184887	37.0988
rs10838524	11	45870177	0.0238	0.0016	1.559e-40	0.48	A	G	200622	0.00110168	221.263
rs10838693	11	47350553	0.0177	0.0018	3.442e-23	0.314	C	G	200622	0.000481741	96.6935
rs174583	11	61609750	-0.0168	0.0017	3.371e-22	0.375	T	C	200622	0.000486554	97.6599
rs11603349	11	72460694	0.0236	0.0022	3.116e-25	0.832	T	C	200622	0.000573259	115.073
rs10830963	11	92708710	-0.0772	0.0019	1e-200	0.714	C	G	200622	0.00816187	1650.91
rs6489811	12	121893626	-0.011	0.0018	3.267e-09	0.488	A	G	200622	0.000186115	37.3453
rs11610045	12	133063768	0.0144	0.0019	3.26e-13	0.454	A	G	200622	0.00028623	57.4399
rs2657879	12	56865338	-0.0119	0.0022	7.334e-09	0.798	A	G	200622	0.000145817	29.258
rs4760278	12	57771153	-0.011	0.002	3.331e-08	0.181	A	C	200622	0.000150758	30.2497
rs6538804	12	97848910	0.0142	0.0019	9.413e-14	0.623	C	G	200622	0.000278336	55.8554
rs11619319	13	28487599	-0.0173	0.002	3.412e-20	0.766	A	G	200622	0.000372814	74.8218
rs12888855	14	100830818	-0.0135	0.002	6.019e-12	0.189	A	C	200622	0.000227055	45.562
rs35889227	14	90055468	-0.013	0.0019	3.365e-10	0.617	T	G	200622	0.000233292	46.8139
rs17270243	15	60862500	-0.0104	0.0021	3.616e-08	0.76	A	G	200622	0.000122235	24.5258
rs7163757	15	62391608	-0.0217	0.0016	2.641e-36	0.433	T	C	200622	0.000916016	183.94
rs35206230	15	75097780	-0.0099	0.0017	4.641e-09	0.594	T	C	200622	0.000169013	33.9132
rs7178572	15	77747190	-0.0121	0.0018	7.086e-10	0.321	A	G	200622	0.00022519	45.1878
rs6598541	15	99271135	0.0114	0.0017	4.124e-12	0.352	A	G	200622	0.000224097	44.9684
rs2238435	16	4014282	0.0112	0.0019	3.824e-09	0.381	C	G	200622	0.000173171	34.7476
rs7256920	19	46203083	-0.0104	0.0018	2.752e-09	0.491	A	G	200622	0.000166368	33.3824
rs6662924	1	100894419	0.0143	0.0023	3.341e-10	0.198	A	C	200622	0.000192643	38.6556
rs78132593	1	150868102	-0.0147	0.0022	2.598e-10	0.203	A	C	200622	0.000222492	44.6462
rs2075423	1	214154719	-0.0161	0.0017	3.183e-21	0.376	T	G	200622	0.00044687	89.6911
rs348330	1	229672955	-0.0122	0.002	3.036e-10	0.631	A	G	200622	0.000185439	37.2096
rs6113722	20	22557099	-0.0424	0.0044	7.66e-25	0.066	A	G	200622	0.000462644	92.8586
rs17265513	20	39832628	-0.0158	0.0021	5.102e-14	0.796	T	C	200622	0.000282081	56.6071
rs39713	22	30343186	-0.0169	0.0031	1.767e-08	0.062	T	C	200622	0.000148118	29.7198
rs7584277	2	169643225	0.0266	0.0036	1.606e-14	0.075	A	G	200622	0.000272058	54.5951
rs185207284	2	169681426	0.057	0.0082	2.115e-11	0.011	C	G	200622	0.00024079	48.319
rs140809953	2	169681654	0.0369	0.0073	2.112e-08	0.024	A	G	200622	0.000127342	25.5507
rs13431652	2	169753415	0.0693	0.0018	1e-200	0.683	T	C	200622	0.00733409	1482.24
rs13389076	2	169789512	0.0609	0.0049	1.724e-36	0.034	A	G	200622	0.00076936	154.468
rs1057394	2	27324036	-0.0124	0.0018	1.911e-12	0.625	A	G	200622	0.000236492	47.4563
rs1260326	2	27730940	-0.0282	0.0017	4.481e-65	0.413	T	C	200622	0.0013697	275.167
rs111884754	2	43775309	-0.0248	0.0035	7.814e-15	0.055	A	C	200622	0.000250196	50.2068
rs189548	2	54941112	-0.0123	0.002	2.811e-09	0.723	A	G	200622	0.000188491	37.8221
rs11708067	3	123065778	0.0281	0.002	1.626e-43	0.823	A	G	200622	0.000982985	197.401
rs16851397	3	141134818	0.0327	0.0042	1.26e-12	0.955	A	G	200622	0.000302056	60.6167
rs17437560	3	152180329	-0.0175	0.0032	3.331e-08	0.11	T	C	200622	0.00014905	29.9069
rs1604038	3	170709193	-0.0198	0.0018	4.468e-28	0.288	T	C	200622	0.000602761	120.999
rs6808574	3	187740523	-0.0127	0.0017	7.209e-14	0.394	T	C	200622	0.000278106	55.8091
rs4862423	4	185726548	0.0123	0.0019	4.447e-10	0.401	T	C	200622	0.00020885	41.9082
rs157512	5	55809127	0.0134	0.0021	5.426e-10	0.73	T	C	200622	0.00020291	40.7161
rs7708285	5	76425867	-0.0133	0.0019	1.253e-09	0.686	A	G	200622	0.000244181	48.9995
rs1820176	5	95696585	0.0247	0.002	1.905e-34	0.704	T	C	200622	0.000759671	152.521
rs12055786	6	153431125	0.012	0.0017	1.166e-11	0.384	T	C	200622	0.000248301	49.8265
rs9348441	6	20680678	0.0176	0.0018	4.402e-20	0.272	A	T	200622	0.000476316	95.604
rs10305457	6	39034095	0.0235	0.0032	1.209e-14	0.065	T	C	200622	0.000268745	53.9301
rs3778321	6	7250270	-0.0186	0.0021	3.157e-17	0.176	A	G	200622	0.000390876	78.4482
rs17168486	7	14898282	0.028	0.0021	4.17e-36	0.176	T	C	200622	0.000885348	177.776
rs10487796	7	15063430	-0.0261	0.0016	4.619e-52	0.484	A	T	200622	0.00132461	266.095
rs2979422	7	44162355	-0.0243	0.0024	3.846e-26	0.869	T	C	200622	0.000510728	102.515
rs878521	7	44255643	0.0549	0.002	2.65e-174	0.249	A	G	200622	0.00374178	753.495
rs58925536	7	75654574	0.0306	0.0053	5.821e-09	0.032	T	C	200622	0.000166127	33.334
rs194518	7	89853149	0.0102	0.0018	8.757e-09	0.52	A	G	200622	0.000160032	32.1108
rs9650069	8	118204020	-0.0286	0.0018	8.306e-58	0.284	T	C	200622	0.00125679	252.454
rs12541643	8	81076874	0.0118	0.0019	4.511e-09	0.479	T	C	200622	0.000192218	38.5703
rs7012637	8	9173209	-0.018	0.0017	9.746e-25	0.47	A	G	200622	0.000558504	112.11
rs896854	8	95960511	0.0099	0.0016	5.612e-09	0.458	T	C	200622	0.000190796	38.2848
rs16913693	9	111680359	0.0394	0.0049	2.82e-16	0.971	T	G	200622	0.000322168	64.6541
rs532436	9	136149830	0.0164	0.0021	6.992e-17	0.189	A	G	200622	0.000303905	60.9881
rs3829109	9	139256766	-0.0163	0.002	1.087e-15	0.276	A	G	200622	0.000330973	66.4218
rs10811662	9	22134253	-0.0223	0.0022	7.938e-25	0.166	A	G	200622	0.000511874	102.745
rs10974438	9	4291928	-0.0198	0.0017	9.848e-31	0.62	A	C	200622	0.00067571	135.653

## Sheet: sT5
SNP	chr	pos	beta	se	pval	eaf	effect_allele	other_allele	samplesize	R2	F
rs7903146	10	114758349	0.0133	0.0014	1.044e-22	0.307	T	C	200622	0.000449649	90.2491
rs11257655	10	12307894	0.011	0.0016	1.911e-13	0.241	T	C	200622	0.00023554	47.2652
rs10998719	10	71088538	0.0161	0.0022	6.967e-14	0.176	A	G	200622	0.000266877	53.5553
rs10159477	10	71099888	-0.0636	0.002	1e-200	0.141	A	G	200622	0.00501524	1011.23
rs7127313	11	100508897	0.0066	0.0013	4.848e-08	0.336	T	C	200622	0.00012846	25.7749
rs668033	11	119023107	0.0065	0.0014	4.545e-08	0.483	A	C	200622	0.000107435	21.5559
rs4980325	11	234451	0.0108	0.0014	4.703e-14	0.532	T	G	200622	0.000296541	59.5096
rs11039154	11	47278502	-0.0087	0.0014	3.105e-09	0.277	T	C	200622	0.000192451	38.617
rs174559	11	61581656	-0.0106	0.0014	3.311e-13	0.285	A	G	200622	0.000285662	57.326
rs10830963	11	92708710	-0.0197	0.0015	1.541e-36	0.714	C	G	200622	0.00085901	172.483
rs360147	11	9790817	-0.0086	0.0015	2.076e-09	0.264	T	C	200622	0.000163819	32.8708
rs10774624	12	111833788	0.0093	0.0013	4.17e-14	0.525	A	G	200622	0.000255029	51.177
rs117233107	12	4328521	-0.047	0.0072	8.453e-11	0.02	A	G	200622	0.000212354	42.6115
rs4760682	12	48512285	0.0164	0.0018	3.197e-20	0.817	A	C	200622	0.000413604	83.0115
rs76533333	13	113352916	-0.0265	0.0025	2.81e-29	0.913	A	G	200622	0.000559745	112.359
rs1278769	13	113536627	-0.0091	0.0015	5.515e-12	0.231	A	G	200622	0.000183418	36.8041
rs1535464	14	100793431	-0.0086	0.0017	1.111e-08	0.212	A	G	200622	0.000127545	25.5914
rs151165	14	65272626	0.0079	0.0014	2.037e-09	0.397	A	T	200622	0.00015869	31.8415
rs10151436	14	73616095	0.013	0.0021	3.851e-11	0.89	A	T	200622	0.000190979	38.3216
rs452306	15	65822777	-0.0098	0.0014	5.506e-13	0.627	T	C	200622	0.000244181	48.9995
rs11643024	16	11443183	0.0084	0.0015	7.975e-10	0.303	A	G	200622	0.000156289	31.3597
rs7190771	16	28590030	0.0085	0.0013	6.021e-11	0.332	A	G	200622	0.000213049	42.7511
rs11248914	16	293562	0.0114	0.0014	1.42e-14	0.698	T	C	200622	0.000330394	66.3055
rs7198799	16	68818390	0.0083	0.0014	4.759e-09	0.281	T	C	200622	0.000175164	35.1476
rs837763	16	88853729	0.0176	0.0013	5.197e-38	0.578	T	C	200622	0.000912774	183.288
rs9914988	17	27183104	0.0125	0.0016	4.656e-17	0.802	A	G	200622	0.000304137	61.0345
rs2748427	17	76121864	-0.0307	0.0022	9.819e-49	0.803	A	G	200622	0.000969687	194.727
rs9909940	17	80689036	0.0322	0.0014	1.43e-116	0.323	T	C	200622	0.00262987	528.995
rs28671200	18	43774444	0.0086	0.0017	1.56e-08	0.646	T	G	200622	0.000127545	25.5914
rs17533945	19	17257802	-0.0128	0.0014	1.617e-23	0.582	T	C	200622	0.00041649	83.591
rs10405535	19	33072085	0.0122	0.0016	6.474e-14	0.29	A	G	200622	0.000289718	58.14
rs267738	1	150940625	0.0109	0.0016	1.141e-11	0.797	T	G	200622	0.000231278	46.4097
rs857725	1	158607935	-0.0208	0.0014	5.426e-55	0.723	T	G	200622	0.00109904	220.732
rs7547793	1	203653544	-0.0118	0.0021	6.611e-09	0.12	A	C	200622	0.000157354	31.5734
rs340882	1	214145731	-0.0084	0.0013	1.483e-10	0.42	C	G	200622	0.000208067	41.7511
rs2375278	1	25529038	0.0112	0.0017	1.049e-11	0.176	A	G	200622	0.000216305	43.4044
rs1175549	1	3691727	0.0098	0.0015	7.127e-13	0.786	A	C	200622	0.000212715	42.684
rs737092	20	55990405	-0.0073	0.0013	7.569e-09	0.501	T	C	200622	0.000157149	31.5322
rs855791	22	37462936	0.0188	0.0013	1.337e-56	0.4	A	G	200622	0.00104135	209.134
rs8138197	22	43114551	-0.0073	0.0014	3.538e-08	0.488	A	G	200622	0.000135504	27.1885
rs560887	2	169763148	-0.0307	0.0014	5.55e-122	0.306	T	C	200622	0.00239113	480.857
rs13389076	2	169789512	0.0332	0.0038	3.036e-18	0.034	A	G	200622	0.000380334	76.3316
rs13419763	2	219134950	0.008	0.0014	5.481e-09	0.588	T	C	200622	0.000162733	32.6527
rs12612492	2	24093756	0.0188	0.0019	1.883e-26	0.148	T	C	200622	0.000487773	97.9048
rs1367173	2	43449385	-0.0152	0.002	1.66e-14	0.106	T	C	200622	0.000287822	57.7594
rs79403657	2	48114094	-0.009	0.0017	2.033e-08	0.823	C	G	200622	0.000139684	28.0274
rs10169706	2	5791194	0.026	0.0046	1.482e-08	0.04	T	C	200622	0.000159215	31.9468
rs12491937	3	12268244	0.009	0.0013	1.417e-13	0.555	A	G	200622	0.000238845	47.9285
rs11719201	3	123068744	-0.0129	0.0015	2.431e-18	0.182	T	C	200622	0.000368518	73.9593
rs1604038	3	170709193	-0.0108	0.0014	2.759e-16	0.288	T	C	200622	0.000296541	59.5096
rs16856838	3	171775451	0.0112	0.0014	3.349e-15	0.574	A	G	200622	0.000318906	63.9994
rs9818758	3	49382925	0.0131	0.0017	1.494e-13	0.204	A	G	200622	0.000295895	59.38
rs6798941	3	52893465	0.0086	0.0015	1.491e-08	0.322	T	C	200622	0.000163819	32.8708
rs13134327	4	144659795	0.0144	0.0014	2.808e-26	0.331	A	G	200622	0.000527062	105.795
rs6877043	5	154048367	0.0085	0.0014	1.987e-10	0.638	T	C	200622	0.000183706	36.8619
rs9399137	6	135419018	0.0246	0.0014	1.897e-62	0.726	T	C	200622	0.00153662	308.752
rs10946402	6	20715826	-0.0101	0.0016	1.119e-10	0.831	T	G	200622	0.000198581	39.8473
rs1800562	6	26093141	-0.0383	0.0027	2.327e-50	0.046	A	G	200622	0.00100197	201.217
rs204995	6	32154285	-0.0098	0.0018	1.932e-09	0.781	A	G	200622	0.000147729	29.6417
rs3778321	6	7250270	-0.0106	0.0016	4.18e-11	0.176	A	G	200622	0.000218725	43.8902
rs4727979	7	123429697	0.0121	0.0024	4.605e-08	0.906	A	C	200622	0.000126682	25.4181
rs10231021	7	15060429	0.0089	0.0013	8.692e-14	0.492	A	T	200622	0.000233568	46.8694
rs2908277	7	44183433	0.0166	0.002	1.29e-18	0.117	A	G	200622	0.000343264	68.8893
rs2971670	7	44226101	0.0316	0.0017	5.1e-88	0.181	T	C	200622	0.0017193	345.519
rs13234131	7	73025975	-0.0113	0.002	2.061e-09	0.876	A	G	200622	0.000159092	31.9222
rs11558471	8	118185733	0.0151	0.0014	3.381e-25	0.707	A	G	200622	0.000579519	116.33
rs2001846	8	126478450	-0.0069	0.0013	8.577e-10	0.471	T	C	200622	0.000140402	28.1713
rs6474359	8	41549194	0.0427	0.0038	1.913e-33	0.978	T	C	200622	0.00062898	126.265
rs4737009	8	41630405	0.0228	0.0015	8.292e-56	0.262	A	G	200622	0.00115029	231.038
rs7042939	9	110511408	0.0102	0.0013	1.497e-15	0.418	A	G	200622	0.000306762	61.5615
rs651007	9	136153875	0.0108	0.0015	3.28e-15	0.215	T	C	200622	0.00025833	51.8395
rs3829109	9	139256766	-0.0086	0.0015	2.683e-08	0.276	A	G	200622	0.000163819	32.8708
rs10811661	9	22134094	0.0128	0.0017	1.735e-14	0.835	T	C	200622	0.000282502	56.6915
rs7861647	9	79977386	0.0128	0.0016	4.499e-14	0.193	T	C	200622	0.000318906	63.9994
rs61750929	9	91495135	-0.0284	0.0029	9.486e-24	0.041	T	C	200622	0.000477809	95.9039

## Sheet: sT6
SNP	chr	pos	beta	se	pval	eaf	effect_allele.exposure	other_allele.exposure	eaf	exposure	samplesize	R2	F
rs7534572	1	62999675	0.0420945	0.00417785	2.49977e-25	0.647484	G	C	0.647484	Total cholesterol || id:met-d-Total_C	115078	0.000881393	101.517
rs553427	1	234852760	0.0312099	0.00399797	1.20005e-15	0.517038	T	C	0.517038	Total cholesterol || id:met-d-Total_C	115078	0.000529278	60.9394
rs2495477	1	55518467	-0.029019	0.00417434	2.09991e-12	0.393807	G	A	0.393807	Total cholesterol || id:met-d-Total_C	115078	0.000419773	48.3261
rs11591147	1	55505647	-0.273043	0.0152309	1.39991e-74	0.017458	T	G	0.017458	Total cholesterol || id:met-d-Total_C	115078	0.00278489	321.369
rs11206517	1	55526428	0.0851169	0.0111899	1.69981e-14	0.033009	G	T	0.033009	Total cholesterol || id:met-d-Total_C	115078	0.000502538	57.8591
rs2642438	1	220970028	0.0318207	0.00437814	5.00035e-14	0.703836	G	A	0.703836	Total cholesterol || id:met-d-Total_C	115078	0.000458827	52.8242
rs12027110	1	25775682	0.0218663	0.0040163	2.19999e-08	0.554693	T	A	0.554693	Total cholesterol || id:met-d-Total_C	115078	0.00025751	29.6409
rs12740374	1	109817590	-0.0929409	0.00480921	1.69981e-84	0.221059	T	G	0.221059	Total cholesterol || id:met-d-Total_C	115078	0.00323494	373.473
rs11127048	2	27752463	-0.0353702	0.00417022	1.69981e-17	0.61412	A	G	0.61412	Total cholesterol || id:met-d-Total_C	115078	0.000624731	71.9365
rs2943650	2	227105921	-0.0220515	0.00417007	3.09999e-08	0.644755	T	C	0.644755	Total cholesterol || id:met-d-Total_C	115078	0.000242936	27.9629
rs4299376	2	44072576	-0.0428972	0.00428182	6.09958e-25	0.676279	T	G	0.676279	Total cholesterol || id:met-d-Total_C	115078	0.000871425	100.368
rs35135293	2	20363666	-0.0246633	0.00401709	1.79999e-09	0.516746	T	C	0.516746	Total cholesterol || id:met-d-Total_C	115078	0.00032745	37.694
rs562338	2	21288321	0.098242	0.00519045	3.10027e-83	0.819635	G	A	0.819635	Total cholesterol || id:met-d-Total_C	115078	0.00310343	358.242
rs4860948	4	69340991	0.0255436	0.00466595	1.89998e-08	0.244346	A	T	0.244346	Total cholesterol || id:met-d-Total_C	115078	0.000260363	29.9693
rs11749783	5	74626082	0.0532525	0.00412891	8.10028e-39	0.374801	C	T	0.374801	Total cholesterol || id:met-d-Total_C	115078	0.00144341	166.342
rs7707394	5	74472939	0.0372247	0.00416559	3.19963e-19	0.357078	A	G	0.357078	Total cholesterol || id:met-d-Total_C	115078	0.000693451	79.8549
rs6882345	5	156397673	0.0359238	0.00414212	3.69999e-18	0.632845	A	G	0.632845	Total cholesterol || id:met-d-Total_C	115078	0.000653195	75.2162
rs1500188	5	122827953	-0.0242707	0.00402644	1.29999e-09	0.450398	G	A	0.450398	Total cholesterol || id:met-d-Total_C	115078	0.000315641	36.3341
rs3777411	6	160476945	-0.0405292	0.00558926	6.4003e-13	0.150744	T	C	0.150744	Total cholesterol || id:met-d-Total_C	115078	0.000456706	52.5799
rs147841808	6	32601807	0.0468862	0.00602227	9.8992e-15	0.132288	G	C	0.132288	Total cholesterol || id:met-d-Total_C	115078	0.00052644	60.6125
rs79220007	6	26098474	-0.050516	0.00754059	1.80011e-11	0.076081	C	T	0.076081	Total cholesterol || id:met-d-Total_C	115078	0.000389839	44.8786
rs36018387	6	35386872	-0.0403666	0.00654162	1.29999e-10	0.10509	T	C	0.10509	Total cholesterol || id:met-d-Total_C	115078	0.000330779	38.0773
rs1057558	7	1062366	-0.0280556	0.00482698	7.19996e-10	0.220311	C	T	0.220311	Total cholesterol || id:met-d-Total_C	115078	0.000293473	33.7816
rs112875651	8	126506694	-0.0482053	0.00415174	1.69981e-32	0.392383	A	G	0.392383	Total cholesterol || id:met-d-Total_C	115078	0.00117011	134.81
rs35237252	8	19870271	0.0323113	0.00465699	2.60016e-11	0.250607	A	C	0.250607	Total cholesterol || id:met-d-Total_C	115078	0.000418143	48.1383
rs2326077	8	59385919	-0.0224173	0.00423777	4.60002e-08	0.663239	T	C	0.663239	Total cholesterol || id:met-d-Total_C	115078	0.000243105	27.9824
rs1461729	8	9187242	0.0754733	0.00664826	3.29989e-31	0.899229	G	A	0.899229	Total cholesterol || id:met-d-Total_C	115078	0.00111865	128.873
rs2740488	9	107661742	-0.0425254	0.00453947	2.80027e-20	0.265313	C	A	0.265313	Total cholesterol || id:met-d-Total_C	115078	0.000762014	87.7564
rs4008004	9	15300968	0.0272269	0.00483294	5e-09	0.221868	A	C	0.221868	Total cholesterol || id:met-d-Total_C	115078	0.000275716	31.737
rs115478735	9	136149711	0.0562229	0.00517162	1.29987e-28	0.18331	T	A	0.18331	Total cholesterol || id:met-d-Total_C	115078	0.00102597	118.186
rs11789603	9	107647019	0.0418447	0.00643476	8.69961e-11	0.108813	T	C	0.108813	Total cholesterol || id:met-d-Total_C	115078	0.000367337	42.2872
rs2792735	10	113921825	-0.0320407	0.00445386	1.59993e-13	0.720334	A	G	0.720334	Total cholesterol || id:met-d-Total_C	115078	0.000449514	51.7515
rs102275	11	61557803	-0.0660426	0.00418036	3.69999e-59	0.349784	C	T	0.349784	Total cholesterol || id:met-d-Total_C	115078	0.00216415	249.582
rs525028	11	116705516	-0.035615	0.00441909	1.59993e-16	0.708552	A	G	0.708552	Total cholesterol || id:met-d-Total_C	115078	0.000564109	64.952
rs10838724	11	47527052	-0.0261546	0.00419093	1.79999e-10	0.36878	T	G	0.36878	Total cholesterol || id:met-d-Total_C	115078	0.000338327	38.9464
rs4307732	11	126244955	0.0364447	0.00651417	2.59998e-08	0.105928	A	G	0.105928	Total cholesterol || id:met-d-Total_C	115078	0.000271919	31.2999
rs80017394	12	9133256	0.0278221	0.004801	1.40001e-08	0.224979	G	A	0.224979	Total cholesterol || id:met-d-Total_C	115078	0.000291741	33.5822
rs653178	12	112007756	0.0305465	0.00400532	3.10027e-15	0.51605	T	C	0.51605	Total cholesterol || id:met-d-Total_C	115078	0.000505169	58.1622
rs1169292	12	121426478	0.0278408	0.00433611	1.79999e-10	0.310508	T	C	0.310508	Total cholesterol || id:met-d-Total_C	115078	0.000358109	41.2245
rs61946991	13	32976654	-0.0235217	0.00422773	4.60002e-08	0.451642	C	A	0.451642	Total cholesterol || id:met-d-Total_C	115078	0.000268914	30.9539
rs11621792	14	24871926	0.0239578	0.0040379	3.59998e-10	0.453802	T	C	0.453802	Total cholesterol || id:met-d-Total_C	115078	0.000305814	35.2026
rs261290	15	58678720	-0.078138	0.00421371	1.50003e-79	0.654642	C	T	0.654642	Total cholesterol || id:met-d-Total_C	115078	0.00297925	343.865
rs633695	15	58725839	0.0587261	0.00441179	3.59998e-39	0.29236	G	A	0.29236	Total cholesterol || id:met-d-Total_C	115078	0.00153735	177.184
rs1864163	16	56997233	-0.0465851	0.0045502	3.19963e-26	0.26131	A	G	0.26131	Total cholesterol || id:met-d-Total_C	115078	0.000910008	104.816
rs34042070	16	72101525	0.0352287	0.00514834	4.30031e-12	0.18698	G	C	0.18698	Total cholesterol || id:met-d-Total_C	115078	0.000406715	46.8221
rs72631343	17	67191270	-0.0346131	0.0059663	3.50002e-09	0.129021	G	C	0.129021	Total cholesterol || id:met-d-Total_C	115078	0.000292383	33.6561
rs77542162	17	67081278	0.118862	0.0134466	4.00037e-18	0.022667	G	A	0.022667	Total cholesterol || id:met-d-Total_C	115078	0.000678538	78.1364
rs72836561	17	41926126	-0.0763491	0.0114495	1.69981e-11	0.031483	T	C	0.031483	Total cholesterol || id:met-d-Total_C	115078	0.000386256	44.4659
rs56325564	17	45766771	0.0289563	0.00402858	7.00003e-14	0.482712	A	G	0.482712	Total cholesterol || id:met-d-Total_C	115078	0.00044874	51.6624
rs77960347	18	47109955	0.190079	0.0174651	7.59976e-28	0.013239	G	A	0.013239	Total cholesterol || id:met-d-Total_C	115078	0.00102822	118.446
rs9304381	18	47158234	0.0483354	0.00519129	2.99985e-21	0.818411	T	C	0.818411	Total cholesterol || id:met-d-Total_C	115078	0.000752767	86.6907
rs17699030	19	11330942	-0.0651514	0.0110409	2.19999e-09	0.033712	G	A	0.033712	Total cholesterol || id:met-d-Total_C	115078	0.000302493	34.8202
rs58542926	19	19379549	-0.0982855	0.00760933	2.99985e-39	0.074402	T	C	0.074402	Total cholesterol || id:met-d-Total_C	115078	0.00144765	166.832
rs12151108	19	11197261	-0.132111	0.00614387	2.60016e-104	0.119677	A	G	0.119677	Total cholesterol || id:met-d-Total_C	115078	0.00400184	462.367
rs111278137	19	45215081	-0.113707	0.014207	9.09913e-16	0.021615	A	G	0.021615	Total cholesterol || id:met-d-Total_C	115078	0.000556334	64.0563
rs28807203	19	45173951	-0.10157	0.00926956	1.69981e-28	0.049209	C	A	0.049209	Total cholesterol || id:met-d-Total_C	115078	0.00104224	120.062
rs10410835	19	45358353	0.0415548	0.00404678	5.10035e-26	0.523084	C	T	0.523084	Total cholesterol || id:met-d-Total_C	115078	0.000915447	105.442
rs8103315	19	45254168	0.0455886	0.00599703	1.10002e-14	0.135789	A	C	0.135789	Total cholesterol || id:met-d-Total_C	115078	0.000501914	57.7873
rs73013176	19	11147526	-0.127568	0.0192153	6.70039e-12	0.011282	C	T	0.011282	Total cholesterol || id:met-d-Total_C	115078	0.000382852	44.0739
rs1065853	19	45413233	-0.407134	0.00736225	1e-200	0.080584	T	G	0.080584	Total cholesterol || id:met-d-Total_C	115078	0.0258864	3058.06
rs1081105	19	45412955	0.136691	0.0122076	1.10002e-30	0.027622	C	A	0.027622	Total cholesterol || id:met-d-Total_C	115078	0.00108831	125.375
rs1800961	20	43042364	-0.0805672	0.0116769	2.90001e-12	0.030197	T	C	0.030197	Total cholesterol || id:met-d-Total_C	115078	0.000413513	47.6051
rs2618566	20	17844684	-0.0219844	0.0042221	1.89998e-08	0.660287	T	G	0.660287	Total cholesterol || id:met-d-Total_C	115078	0.000235547	27.1122
rs1883711	20	39179822	0.0840282	0.0117472	1.29987e-13	0.0312	C	G	0.0312	Total cholesterol || id:met-d-Total_C	115078	0.000444422	51.1651
rs2495477	1	55518467	-0.0324023	0.00428889	1.50003e-14	0.393807	G	A	0.393807	Total cholesterol minus HDL-C || id:met-d-non_HDL_C	115078	0.00049574	57.0761
rs1293261	1	25713234	0.0231263	0.0041075	5.1e-09	0.525195	T	A	0.525195	Total cholesterol minus HDL-C || id:met-d-non_HDL_C	115078	0.000275388	31.6993
rs11591147	1	55505647	-0.31186	0.0156489	2.29985e-91	0.017458	T	G	0.017458	Total cholesterol minus HDL-C || id:met-d-non_HDL_C	115078	0.00343925	397.14
rs11206517	1	55526428	0.0938091	0.0114969	2.99985e-16	0.033009	G	T	0.033009	Total cholesterol minus HDL-C || id:met-d-non_HDL_C	115078	0.000578209	66.5765
rs553427	1	234852760	0.0314724	0.00410768	3.69999e-15	0.517038	T	C	0.517038	Total cholesterol minus HDL-C || id:met-d-non_HDL_C	115078	0.000509862	58.7028
rs12740374	1	109817590	-0.108623	0.00494118	1.59956e-108	0.221059	T	G	0.221059	Total cholesterol minus HDL-C || id:met-d-non_HDL_C	115078	0.00418186	483.253
rs7534572	1	62999675	0.0430447	0.00429249	2.29985e-25	0.647484	G	C	0.647484	Total cholesterol minus HDL-C || id:met-d-non_HDL_C	115078	0.00087307	100.557
rs4299376	2	44072576	-0.0476944	0.00439899	2.70023e-28	0.676279	T	G	0.676279	Total cholesterol minus HDL-C || id:met-d-non_HDL_C	115078	0.00102045	117.55
rs562338	2	21288321	0.1039	0.00533248	2.70023e-88	0.819635	G	A	0.819635	Total cholesterol minus HDL-C || id:met-d-non_HDL_C	115078	0.00328814	379.634
rs140798831	2	21149771	-0.0326201	0.00433741	1.80011e-14	0.656802	C	T	0.656802	Total cholesterol minus HDL-C || id:met-d-non_HDL_C	115078	0.000491252	56.559
rs11127048	2	27752463	-0.0400612	0.00428434	6.4003e-21	0.61412	A	G	0.61412	Total cholesterol minus HDL-C || id:met-d-non_HDL_C	115078	0.000759203	87.4324
rs7707394	5	74472939	0.0381318	0.00427936	6.09958e-19	0.357078	A	G	0.357078	Total cholesterol minus HDL-C || id:met-d-non_HDL_C	115078	0.000689485	79.398
rs1499279	5	52106278	-0.0598949	0.0103224	2.1e-08	0.04162	G	T	0.04162	Total cholesterol minus HDL-C || id:met-d-non_HDL_C	115078	0.000292482	33.6675
rs4704834	5	156443066	0.0392618	0.00428438	8.00018e-20	0.644037	G	A	0.644037	Total cholesterol minus HDL-C || id:met-d-non_HDL_C	115078	0.000729215	83.9763
rs1500188	5	122827953	-0.0244623	0.00413641	1.29999e-09	0.450398	G	A	0.450398	Total cholesterol minus HDL-C || id:met-d-non_HDL_C	115078	0.000303825	34.9736
rs12916	5	74656539	0.0573126	0.00419307	1.69981e-43	0.400342	C	T	0.400342	Total cholesterol minus HDL-C || id:met-d-non_HDL_C	115078	0.00162084	186.822
rs3777411	6	160476945	-0.0460666	0.00574178	7.70016e-16	0.150744	T	C	0.150744	Total cholesterol minus HDL-C || id:met-d-non_HDL_C	115078	0.000559042	64.3682
rs6920309	6	16134247	-0.0227701	0.00413638	3.89996e-08	0.456844	T	C	0.456844	Total cholesterol minus HDL-C || id:met-d-non_HDL_C	115078	0.000263258	30.3027
rs28377109	6	32434716	0.0456357	0.0064166	9.79941e-12	0.116083	A	C	0.116083	Total cholesterol minus HDL-C || id:met-d-non_HDL_C	115078	0.000439356	50.5815
rs11755689	6	32586376	0.0390619	0.00449039	2.80027e-17	0.334126	G	A	0.334126	Total cholesterol minus HDL-C || id:met-d-non_HDL_C	115078	0.000657144	75.6713
rs10260606	7	44584551	0.031658	0.00530451	6.1e-10	0.182659	C	G	0.182659	Total cholesterol minus HDL-C || id:met-d-non_HDL_C	115078	0.000309421	35.6179
rs6601299	8	9184691	0.0545128	0.00683229	3.10027e-16	0.899273	C	T	0.899273	Total cholesterol minus HDL-C || id:met-d-non_HDL_C	115078	0.000552881	63.6586
rs112875651	8	126506694	-0.0626144	0.00426572	1.10002e-51	0.392383	A	G	0.392383	Total cholesterol minus HDL-C || id:met-d-non_HDL_C	115078	0.00186878	215.455
rs10504255	8	59398461	-0.0254705	0.00436144	6.1e-10	0.662963	A	G	0.662963	Total cholesterol minus HDL-C || id:met-d-non_HDL_C	115078	0.000296274	34.1042
rs2740488	9	107661742	-0.0291505	0.0046637	1.79999e-09	0.265313	C	A	0.265313	Total cholesterol minus HDL-C || id:met-d-non_HDL_C	115078	0.000339384	39.0682
rs115478735	9	136149711	0.0610841	0.00531314	1.10002e-31	0.18331	T	A	0.18331	Total cholesterol minus HDL-C || id:met-d-non_HDL_C	115078	0.00114726	132.174
rs102275	11	61557803	-0.0488156	0.00429519	1.80011e-31	0.349784	C	T	0.349784	Total cholesterol minus HDL-C || id:met-d-non_HDL_C	115078	0.00112117	129.165
rs964184	11	116648917	-0.0562888	0.00605412	5.60015e-22	0.867255	C	G	0.867255	Total cholesterol minus HDL-C || id:met-d-non_HDL_C	115078	0.000750626	86.4439
rs4307732	11	126244955	0.0485818	0.0066931	1.29987e-12	0.105928	A	G	0.105928	Total cholesterol minus HDL-C || id:met-d-non_HDL_C	115078	0.000457616	52.6848
rs653178	12	112007756	0.0261463	0.00411492	6.59933e-11	0.51605	T	C	0.51605	Total cholesterol minus HDL-C || id:met-d-non_HDL_C	115078	0.000350714	40.3729
rs80017394	12	9133256	0.0282174	0.00493237	2.1e-08	0.224979	G	A	0.224979	Total cholesterol minus HDL-C || id:met-d-non_HDL_C	115078	0.00028432	32.7277
rs1169292	12	121426478	0.0247729	0.00445477	2.90001e-08	0.310508	T	C	0.310508	Total cholesterol minus HDL-C || id:met-d-non_HDL_C	115078	0.000268655	30.924
rs35596121	13	32947133	0.0259138	0.00470237	1.2e-08	0.712157	C	CT	0.712157	Total cholesterol minus HDL-C || id:met-d-non_HDL_C	115078	0.000263829	30.3683
rs11621792	14	24871926	0.025229	0.00414795	2.30001e-10	0.453802	T	C	0.453802	Total cholesterol minus HDL-C || id:met-d-non_HDL_C	115078	0.000321367	36.9935
rs261290	15	58678720	-0.0503997	0.00432979	1.59993e-32	0.654642	C	T	0.654642	Total cholesterol minus HDL-C || id:met-d-non_HDL_C	115078	0.00117603	135.492
rs633695	15	58725839	0.036915	0.00453332	3.69999e-15	0.29236	G	A	0.29236	Total cholesterol minus HDL-C || id:met-d-non_HDL_C	115078	0.000575878	66.3079
rs34042070	16	72101525	0.0420998	0.00528929	5.70033e-16	0.18698	G	C	0.18698	Total cholesterol minus HDL-C || id:met-d-non_HDL_C	115078	0.000550217	63.3516
rs173539	16	56988044	-0.0370284	0.00435701	6.20012e-17	0.331301	T	C	0.331301	Total cholesterol minus HDL-C || id:met-d-non_HDL_C	115078	0.000627232	72.2246
rs56325564	17	45766771	0.0322219	0.00413865	8.30042e-16	0.482712	A	G	0.482712	Total cholesterol minus HDL-C || id:met-d-non_HDL_C	115078	0.000526458	60.6146
rs55714927	17	7080316	-0.0311637	0.00522361	7.00003e-10	0.191001	T	C	0.191001	Total cholesterol minus HDL-C || id:met-d-non_HDL_C	115078	0.000309193	35.5917
rs72631343	17	67191270	-0.0414511	0.00612931	7.00003e-12	0.129021	G	C	0.129021	Total cholesterol minus HDL-C || id:met-d-non_HDL_C	115078	0.000397268	45.7342
rs77542162	17	67081278	0.136158	0.013814	8.69961e-23	0.022667	G	A	0.022667	Total cholesterol minus HDL-C || id:met-d-non_HDL_C	115078	0.000843507	97.1493
rs77960347	18	47109955	0.110333	0.0179443	5.89997e-10	0.013239	G	A	0.013239	Total cholesterol minus HDL-C || id:met-d-non_HDL_C	115078	0.000328415	37.8051
rs1065853	19	45413233	-0.463455	0.00756106	1e-200	0.080584	T	G	0.080584	Total cholesterol minus HDL-C || id:met-d-non_HDL_C	115078	0.0316159	3757.01
rs8103315	19	45254168	0.0515152	0.00615897	6.70039e-18	0.135789	A	C	0.135789	Total cholesterol minus HDL-C || id:met-d-non_HDL_C	115078	0.000607573	69.9596
rs1081105	19	45412955	0.159787	0.0125372	1.20005e-38	0.027622	C	A	0.027622	Total cholesterol minus HDL-C || id:met-d-non_HDL_C	115078	0.00140954	162.433
rs28807203	19	45173951	-0.120282	0.00951987	3.40017e-37	0.049209	C	A	0.049209	Total cholesterol minus HDL-C || id:met-d-non_HDL_C	115078	0.0013853	159.636
rs2738447	19	11227480	0.0318121	0.00418102	5.60015e-14	0.59317	C	A	0.59317	Total cholesterol minus HDL-C || id:met-d-non_HDL_C	115078	0.000502816	57.8912
rs58542926	19	19379549	-0.111579	0.00781481	2.99985e-46	0.074402	T	C	0.074402	Total cholesterol minus HDL-C || id:met-d-non_HDL_C	115078	0.00176835	203.855
rs111278137	19	45215081	-0.121962	0.0145906	1.10002e-16	0.021615	A	G	0.021615	Total cholesterol minus HDL-C || id:met-d-non_HDL_C	115078	0.000606802	69.8707
rs12151108	19	11197261	-0.151932	0.00630978	4.69894e-130	0.119677	A	G	0.119677	Total cholesterol minus HDL-C || id:met-d-non_HDL_C	115078	0.00501297	579.779
rs10410835	19	45358353	0.0497357	0.00415606	3.10027e-34	0.523084	C	T	0.523084	Total cholesterol minus HDL-C || id:met-d-non_HDL_C	115078	0.00124291	143.207
rs1883711	20	39179822	0.103956	0.0120677	1.29987e-18	0.0312	C	G	0.0312	Total cholesterol minus HDL-C || id:met-d-non_HDL_C	115078	0.000644433	74.2066
rs2618566	20	17844684	-0.0227208	0.00433729	1.6e-08	0.660287	T	G	0.660287	Total cholesterol minus HDL-C || id:met-d-non_HDL_C	115078	0.000238405	27.4412
rs553427	1	234852760	0.0287876	0.00410357	2.80027e-13	0.517038	T	C	0.517038	Remnant cholesterol (non-HDL, non-LDL -cholesterol) || id:met-d-Remnant_C	115078	0.000427474	49.213
rs12740374	1	109817590	-0.0961909	0.00493624	1.80011e-85	0.221059	T	G	0.221059	Remnant cholesterol (non-HDL, non-LDL -cholesterol) || id:met-d-Remnant_C	115078	0.00328891	379.724
rs11206517	1	55526428	0.0896875	0.0114854	7.8001e-15	0.033009	G	T	0.033009	Remnant cholesterol (non-HDL, non-LDL -cholesterol) || id:met-d-Remnant_C	115078	0.000529602	60.9767
rs7534572	1	62999675	0.0555167	0.0042882	7.29962e-41	0.647484	G	C	0.647484	Remnant cholesterol (non-HDL, non-LDL -cholesterol) || id:met-d-Remnant_C	115078	0.00145436	167.606
rs2495477	1	55518467	-0.030727	0.0042846	1.9002e-13	0.393807	G	A	0.393807	Remnant cholesterol (non-HDL, non-LDL -cholesterol) || id:met-d-Remnant_C	115078	0.000446718	51.4295
rs1293261	1	25713234	0.0240902	0.00410339	7.10003e-10	0.525195	T	A	0.525195	Remnant cholesterol (non-HDL, non-LDL -cholesterol) || id:met-d-Remnant_C	115078	0.000299415	34.4657
rs11591147	1	55505647	-0.308812	0.0156332	7.29962e-90	0.017458	T	G	0.017458	Remnant cholesterol (non-HDL, non-LDL -cholesterol) || id:met-d-Remnant_C	115078	0.00337933	390.198
rs4665972	2	27598097	-0.0358659	0.00422008	8.49963e-18	0.604608	C	T	0.604608	Remnant cholesterol (non-HDL, non-LDL -cholesterol) || id:met-d-Remnant_C	115078	0.000627274	72.2295
rs4299376	2	44072576	-0.0471096	0.00439448	5.40008e-27	0.676279	T	G	0.676279	Remnant cholesterol (non-HDL, non-LDL -cholesterol) || id:met-d-Remnant_C	115078	0.00099765	114.92
rs35633876	2	20363074	-0.0237703	0.00412122	1.2e-08	0.481849	T	G	0.481849	Remnant cholesterol (non-HDL, non-LDL -cholesterol) || id:met-d-Remnant_C	115078	0.000289001	33.2667
rs693	2	21232195	0.0773762	0.00410481	5.40008e-83	0.520903	A	G	0.520903	Remnant cholesterol (non-HDL, non-LDL -cholesterol) || id:met-d-Remnant_C	115078	0.0030782	355.321
rs7610507	3	136538191	0.0271374	0.00501607	4.09996e-08	0.786511	G	C	0.786511	Remnant cholesterol (non-HDL, non-LDL -cholesterol) || id:met-d-Remnant_C	115078	0.000254277	29.2686
rs4704834	5	156443066	0.0418488	0.0042795	1.9002e-22	0.644037	G	A	0.644037	Remnant cholesterol (non-HDL, non-LDL -cholesterol) || id:met-d-Remnant_C	115078	0.000830284	95.6252
rs7707394	5	74472939	0.0380344	0.00427448	8.10028e-19	0.357078	A	G	0.357078	Remnant cholesterol (non-HDL, non-LDL -cholesterol) || id:met-d-Remnant_C	115078	0.000687536	79.1733
rs1500188	5	122827953	-0.0236135	0.00413169	4.90004e-09	0.450398	G	A	0.450398	Remnant cholesterol (non-HDL, non-LDL -cholesterol) || id:met-d-Remnant_C	115078	0.000283759	32.6631
rs12916	5	74656539	0.0583503	0.00418829	1.39991e-44	0.400342	C	T	0.400342	Remnant cholesterol (non-HDL, non-LDL -cholesterol) || id:met-d-Remnant_C	115078	0.00168379	194.091
rs3777411	6	160476945	-0.0490352	0.00573562	8.49963e-18	0.150744	T	C	0.150744	Remnant cholesterol (non-HDL, non-LDL -cholesterol) || id:met-d-Remnant_C	115078	0.000634727	73.0883
rs72848251	6	32601288	0.0484853	0.00531956	1.59993e-18	0.19466	A	G	0.19466	Remnant cholesterol (non-HDL, non-LDL -cholesterol) || id:met-d-Remnant_C	115078	0.000721378	83.0733
rs4935356	6	32412388	0.0288869	0.00505715	1.40001e-08	0.244148	A	T	0.244148	Remnant cholesterol (non-HDL, non-LDL -cholesterol) || id:met-d-Remnant_C	115078	0.000283449	32.6274
rs10260606	7	44584551	0.0335915	0.00529882	8.19974e-11	0.182659	C	G	0.182659	Remnant cholesterol (non-HDL, non-LDL -cholesterol) || id:met-d-Remnant_C	115078	0.000349105	40.1877
rs869412	7	1074134	-0.0252876	0.00491305	3.2e-08	0.226816	C	T	0.226816	Remnant cholesterol (non-HDL, non-LDL -cholesterol) || id:met-d-Remnant_C	115078	0.000230155	26.4914
rs112875651	8	126506694	-0.0684526	0.00426085	6.09958e-61	0.392383	A	G	0.392383	Remnant cholesterol (non-HDL, non-LDL -cholesterol) || id:met-d-Remnant_C	115078	0.0022378	258.095
rs2737245	8	116658583	-0.027854	0.0045865	2.59998e-09	0.278598	T	G	0.278598	Remnant cholesterol (non-HDL, non-LDL -cholesterol) || id:met-d-Remnant_C	115078	0.000320391	36.8812
rs6601299	8	9184691	0.0454324	0.0068245	9.49948e-12	0.899273	C	T	0.899273	Remnant cholesterol (non-HDL, non-LDL -cholesterol) || id:met-d-Remnant_C	115078	0.000384973	44.3182
rs2326077	8	59385919	-0.0269267	0.00434915	7.29962e-11	0.663239	T	C	0.663239	Remnant cholesterol (non-HDL, non-LDL -cholesterol) || id:met-d-Remnant_C	115078	0.000332982	38.331
rs115478735	9	136149711	0.0590756	0.00530748	1.80011e-30	0.18331	T	A	0.18331	Remnant cholesterol (non-HDL, non-LDL -cholesterol) || id:met-d-Remnant_C	115078	0.00107542	123.889
rs2478237	10	94804733	-0.0210273	0.00418792	4.09996e-08	0.403653	G	A	0.403653	Remnant cholesterol (non-HDL, non-LDL -cholesterol) || id:met-d-Remnant_C	115078	0.00021902	25.2094
rs12804228	11	126260684	0.052531	0.00742607	9.8992e-12	0.084719	G	A	0.084719	Remnant cholesterol (non-HDL, non-LDL -cholesterol) || id:met-d-Remnant_C	115078	0.000434642	50.0387
rs964184	11	116648917	-0.0714631	0.00604761	4.00037e-34	0.867255	C	G	0.867255	Remnant cholesterol (non-HDL, non-LDL -cholesterol) || id:met-d-Remnant_C	115078	0.00121193	139.633
rs102275	11	61557803	-0.045268	0.00429057	1.50003e-27	0.349784	C	T	0.349784	Remnant cholesterol (non-HDL, non-LDL -cholesterol) || id:met-d-Remnant_C	115078	0.000966363	111.313
rs1169292	12	121426478	0.0309831	0.00444971	4.70002e-12	0.310508	T	C	0.310508	Remnant cholesterol (non-HDL, non-LDL -cholesterol) || id:met-d-Remnant_C	115078	0.000421125	48.4818
rs653178	12	112007756	0.0250495	0.00411025	6.59994e-10	0.51605	T	C	0.51605	Remnant cholesterol (non-HDL, non-LDL -cholesterol) || id:met-d-Remnant_C	115078	0.000322648	37.141
rs80017394	12	9133256	0.0277616	0.00492677	4.49997e-08	0.224979	G	A	0.224979	Remnant cholesterol (non-HDL, non-LDL -cholesterol) || id:met-d-Remnant_C	115078	0.000275837	31.751
rs6602911	13	114547372	0.0241254	0.00427241	1.89998e-08	0.360032	T	C	0.360032	Remnant cholesterol (non-HDL, non-LDL -cholesterol) || id:met-d-Remnant_C	115078	0.000277007	31.8857
rs72694391	14	24874026	0.0222831	0.00411774	3.50002e-08	0.482099	C	T	0.482099	Remnant cholesterol (non-HDL, non-LDL -cholesterol) || id:met-d-Remnant_C	115078	0.000254408	29.2837
rs261290	15	58678720	-0.0759118	0.00432436	8.80035e-71	0.654642	C	T	0.654642	Remnant cholesterol (non-HDL, non-LDL -cholesterol) || id:met-d-Remnant_C	115078	0.00267068	308.154
rs633695	15	58725839	0.0541986	0.00452764	5.90065e-32	0.29236	G	A	0.29236	Remnant cholesterol (non-HDL, non-LDL -cholesterol) || id:met-d-Remnant_C	115078	0.00124365	143.293
rs247616	16	56989590	-0.0610998	0.00438588	1.69981e-43	0.32471	T	C	0.32471	Remnant cholesterol (non-HDL, non-LDL -cholesterol) || id:met-d-Remnant_C	115078	0.00168361	194.07
rs34042070	16	72101525	0.0408434	0.00528281	4.79954e-15	0.18698	G	C	0.18698	Remnant cholesterol (non-HDL, non-LDL -cholesterol) || id:met-d-Remnant_C	115078	0.000519154	59.7732
rs7202323	16	72217113	-0.0265047	0.00486374	4.79999e-08	0.229923	G	T	0.229923	Remnant cholesterol (non-HDL, non-LDL -cholesterol) || id:met-d-Remnant_C	115078	0.000257989	29.696
rs77542162	17	67081278	0.149004	0.0137987	1.29987e-26	0.022667	G	A	0.022667	Remnant cholesterol (non-HDL, non-LDL -cholesterol) || id:met-d-Remnant_C	115078	0.00101225	116.604
rs56325564	17	45766771	0.0302231	0.00413408	8.00018e-14	0.482712	A	G	0.482712	Remnant cholesterol (non-HDL, non-LDL -cholesterol) || id:met-d-Remnant_C	115078	0.000464223	53.4457
rs72631343	17	67191270	-0.0430252	0.00612253	7.00003e-13	0.129021	G	C	0.129021	Remnant cholesterol (non-HDL, non-LDL -cholesterol) || id:met-d-Remnant_C	115078	0.000428949	49.3829
rs77960347	18	47109955	0.136299	0.0179241	1.20005e-14	0.013239	G	A	0.013239	Remnant cholesterol (non-HDL, non-LDL -cholesterol) || id:met-d-Remnant_C	115078	0.000502227	57.8233
rs4939883	18	47167214	0.0311524	0.00532673	8e-10	0.819149	C	T	0.819149	Remnant cholesterol (non-HDL, non-LDL -cholesterol) || id:met-d-Remnant_C	115078	0.000297126	34.2022
rs12151108	19	11197261	-0.152987	0.00630638	8.4918e-133	0.119677	A	G	0.119677	Remnant cholesterol (non-HDL, non-LDL -cholesterol) || id:met-d-Remnant_C	115078	0.00508793	588.493
rs58542926	19	19379549	-0.117667	0.0078106	3.10027e-51	0.074402	T	C	0.074402	Remnant cholesterol (non-HDL, non-LDL -cholesterol) || id:met-d-Remnant_C	115078	0.00196831	226.951
rs8103315	19	45254168	0.0419652	0.00615565	1.29987e-12	0.135789	A	C	0.135789	Remnant cholesterol (non-HDL, non-LDL -cholesterol) || id:met-d-Remnant_C	115078	0.000403704	46.4754
rs2738447	19	11227480	0.0325346	0.00417877	2.19989e-14	0.59317	C	A	0.59317	Remnant cholesterol (non-HDL, non-LDL -cholesterol) || id:met-d-Remnant_C	115078	0.000526469	60.6159
rs111278137	19	45215081	-0.102609	0.0145828	2.80027e-12	0.021615	A	G	0.021615	Remnant cholesterol (non-HDL, non-LDL -cholesterol) || id:met-d-Remnant_C	115078	0.000430041	49.5087
rs1081105	19	45412955	0.146542	0.0125305	4.00037e-33	0.027622	C	A	0.027622	Remnant cholesterol (non-HDL, non-LDL -cholesterol) || id:met-d-Remnant_C	115078	0.00118708	136.767
rs28807203	19	45173951	-0.103065	0.00951475	7.89951e-28	0.049209	C	A	0.049209	Remnant cholesterol (non-HDL, non-LDL -cholesterol) || id:met-d-Remnant_C	115078	0.00101857	117.333
rs1065853	19	45413233	-0.398066	0.00755699	1e-200	0.080584	T	G	0.080584	Remnant cholesterol (non-HDL, non-LDL -cholesterol) || id:met-d-Remnant_C	115078	0.0235436	2774.63
rs10410835	19	45358353	0.0420954	0.00415382	3.50026e-25	0.523084	C	T	0.523084	Remnant cholesterol (non-HDL, non-LDL -cholesterol) || id:met-d-Remnant_C	115078	0.00089165	102.699
rs1883711	20	39179822	0.110469	0.0120544	4.40048e-21	0.0312	C	G	0.0312	Remnant cholesterol (non-HDL, non-LDL -cholesterol) || id:met-d-Remnant_C	115078	0.000729257	83.9812
rs9616847	22	50868669	0.0250582	0.00422943	7.29995e-09	0.388281	T	A	0.388281	Remnant cholesterol (non-HDL, non-LDL -cholesterol) || id:met-d-Remnant_C	115078	0.000304938	35.1017
rs12740374	1	109817590	-0.0817061	0.00496101	1.10002e-61	0.221059	T	G	0.221059	VLDL cholesterol || id:met-d-VLDL_C	115078	0.00235155	271.245
rs2986164	1	25622291	-0.0241555	0.00450818	3.59998e-08	0.535817	A	G	0.535817	VLDL cholesterol || id:met-d-VLDL_C	115078	0.000249419	28.7093
rs822928	1	234873275	0.0269767	0.00415714	1.50003e-11	0.529645	C	A	0.529645	VLDL cholesterol || id:met-d-VLDL_C	115078	0.000365794	42.1096
rs17414716	1	55759138	-0.212739	0.0283256	1.20005e-14	0.005728	G	A	0.005728	VLDL cholesterol || id:met-d-VLDL_C	115078	0.000489926	56.4064
rs1168034	1	62963914	0.0712469	0.00430763	2.29985e-64	0.644683	C	G	0.644683	VLDL cholesterol || id:met-d-VLDL_C	115078	0.00237155	273.557
rs12750160	1	55674000	-0.154002	0.0193893	7.59976e-17	0.012266	T	C	0.012266	VLDL cholesterol || id:met-d-VLDL_C	115078	0.000547896	63.0842
rs11206517	1	55526428	0.0724712	0.0115431	1.29999e-10	0.033009	G	T	0.033009	VLDL cholesterol || id:met-d-VLDL_C	115078	0.000342409	39.4165
rs10127775	1	230295789	-0.0270066	0.004221	3.09999e-10	0.605594	T	A	0.605594	VLDL cholesterol || id:met-d-VLDL_C	115078	0.0003556	40.9356
rs4665642	2	21213185	-0.0325313	0.00413046	2.60016e-15	0.53634	A	G	0.53634	VLDL cholesterol || id:met-d-VLDL_C	115078	0.000538741	62.0295
rs4665972	2	27598097	-0.0588511	0.00424014	3.69999e-45	0.604608	C	T	0.604608	VLDL cholesterol || id:met-d-VLDL_C	115078	0.00167121	192.638
rs693	2	21232195	0.0922001	0.00412432	2.19786e-115	0.520903	A	G	0.520903	VLDL cholesterol || id:met-d-VLDL_C	115078	0.00432398	499.747
rs4299376	2	44072576	-0.04027	0.00441537	1.20005e-19	0.676279	T	G	0.676279	VLDL cholesterol || id:met-d-VLDL_C	115078	0.000722309	83.1805
rs4533439	2	21141815	0.0296722	0.00420445	1.20005e-12	0.411022	C	T	0.411022	VLDL cholesterol || id:met-d-VLDL_C	115078	0.000432614	49.8051
rs1128249	2	165528624	-0.033789	0.00422367	1.50003e-15	0.391999	T	G	0.391999	VLDL cholesterol || id:met-d-VLDL_C	115078	0.000555824	63.9975
rs34894639	3	135798658	-0.0372191	0.00493468	1.20005e-14	0.231585	T	C	0.231585	VLDL cholesterol || id:met-d-VLDL_C	115078	0.000494091	56.8861
rs13108218	4	3443931	-0.0276231	0.0042693	4.30031e-11	0.615355	G	A	0.615355	VLDL cholesterol || id:met-d-VLDL_C	115078	0.000363648	41.8624
rs1471251	4	87976359	0.0307641	0.00423229	7.8001e-14	0.397126	T	A	0.397126	VLDL cholesterol || id:met-d-VLDL_C	115078	0.000458929	52.836
rs7707394	5	74472939	0.0291052	0.00429602	2.09991e-11	0.357078	A	G	0.357078	VLDL cholesterol || id:met-d-VLDL_C	115078	0.000398697	45.8988
rs4704834	5	156443066	0.0500226	0.00430106	2.29985e-32	0.644037	G	A	0.644037	VLDL cholesterol || id:met-d-VLDL_C	115078	0.00117403	135.261
rs11429307	5	55857025	-0.037236	0.00525488	5.30029e-13	0.808481	G	GT	0.808481	VLDL cholesterol || id:met-d-VLDL_C	115078	0.000436133	50.2103
rs12916	5	74656539	0.0511344	0.00420939	3.50026e-34	0.400342	C	T	0.400342	VLDL cholesterol || id:met-d-VLDL_C	115078	0.00128068	147.564
rs28377109	6	32434716	0.0469281	0.00643949	1.59993e-11	0.116083	A	C	0.116083	VLDL cholesterol || id:met-d-VLDL_C	115078	0.000461286	53.1074
rs186696265	6	161111700	-0.230539	0.0173925	5.10035e-41	0.014352	T	C	0.014352	VLDL cholesterol || id:met-d-VLDL_C	115078	0.00152444	175.694
rs11755689	6	32586376	0.0484294	0.00450641	2.19989e-25	0.334126	G	A	0.334126	VLDL cholesterol || id:met-d-VLDL_C	115078	0.0010026	115.491
rs654689	6	139834869	-0.0256825	0.00419133	1e-09	0.590609	A	G	0.590609	VLDL cholesterol || id:met-d-VLDL_C	115078	0.000326165	37.546
rs12208357	6	160543148	0.071402	0.00810687	1.50003e-19	0.069998	T	C	0.069998	VLDL cholesterol || id:met-d-VLDL_C	115078	0.000673642	77.5723
rs11753995	6	160575366	0.0388663	0.00547813	1e-12	0.171032	A	G	0.171032	VLDL cholesterol || id:met-d-VLDL_C	115078	0.000437219	50.3355
rs2186037	6	127455029	0.0240217	0.00413646	1.5e-09	0.51879	G	A	0.51879	VLDL cholesterol || id:met-d-VLDL_C	115078	0.000292975	33.7242
rs1989985	7	21513359	0.0232279	0.00424712	6.80002e-09	0.38286	G	C	0.38286	VLDL cholesterol || id:met-d-VLDL_C	115078	0.000259852	29.9105
rs10260606	7	44584551	0.0334322	0.00532584	1.5e-10	0.182659	C	G	0.182659	VLDL cholesterol || id:met-d-VLDL_C	115078	0.000342305	39.4045
rs55747707	7	73037366	-0.050937	0.00513615	2.09991e-22	0.203628	A	G	0.203628	VLDL cholesterol || id:met-d-VLDL_C	115078	0.000853941	98.3521
rs2326077	8	59385919	-0.0292716	0.00436919	4.30031e-12	0.663239	T	C	0.663239	VLDL cholesterol || id:met-d-VLDL_C	115078	0.000389879	44.8832
rs2737245	8	116658583	-0.0307905	0.00460765	5.40008e-11	0.278598	T	G	0.278598	VLDL cholesterol || id:met-d-VLDL_C	115078	0.000387895	44.6547
rs112875651	8	126506694	-0.0842199	0.00428049	2.80027e-90	0.392383	A	G	0.392383	VLDL cholesterol || id:met-d-VLDL_C	115078	0.00335268	387.11
rs10096633	8	19830921	-0.110637	0.00624777	2.29985e-72	0.123912	T	C	0.123912	VLDL cholesterol || id:met-d-VLDL_C	115078	0.00271754	313.576
rs144503444	8	19773155	0.117998	0.0155608	3.29989e-13	0.018253	C	T	0.018253	VLDL cholesterol || id:met-d-VLDL_C	115078	0.000499432	57.5013
rs635634	9	136155000	0.0464834	0.00534606	9.20026e-20	0.183549	T	C	0.183549	VLDL cholesterol || id:met-d-VLDL_C	115078	0.000656524	75.5998
rs2478236	10	94797973	-0.0270188	0.00420994	5.10035e-12	0.403779	A	G	0.403779	VLDL cholesterol || id:met-d-VLDL_C	115078	0.000357794	41.1882
rs1047964	11	117156893	-0.178784	0.0209754	1.39991e-18	0.010073	T	G	0.010073	VLDL cholesterol || id:met-d-VLDL_C	115078	0.000630914	72.6489
rs964184	11	116648917	-0.149045	0.00607816	3.49945e-138	0.867255	C	G	0.867255	VLDL cholesterol || id:met-d-VLDL_C	115078	0.00519798	601.289
rs141469619	11	116714293	0.180404	0.0217873	2.19989e-18	0.010141	G	A	0.010141	VLDL cholesterol || id:met-d-VLDL_C	115078	0.000595435	68.5611
rs10842724	12	9172646	0.0238139	0.00420464	1.6e-08	0.412905	C	T	0.412905	VLDL cholesterol || id:met-d-VLDL_C	115078	0.00027867	32.0772
rs11057397	12	124419728	-0.0270628	0.00435797	3.69999e-10	0.337501	T	C	0.337501	VLDL cholesterol || id:met-d-VLDL_C	115078	0.000334996	38.5629
rs10649122	12	57650599	0.0327474	0.00542805	1.7e-09	0.817537	A	ATCTC	0.817537	VLDL cholesterol || id:met-d-VLDL_C	115078	0.000316181	36.3964
rs7970695	12	121423376	-0.0251443	0.00425724	4.60002e-09	0.620571	A	G	0.620571	VLDL cholesterol || id:met-d-VLDL_C	115078	0.000303039	34.8831
rs6602909	13	114551993	0.0307937	0.00439362	1.20005e-12	0.328949	C	T	0.328949	VLDL cholesterol || id:met-d-VLDL_C	115078	0.000426679	49.1215
rs139974673	15	44027885	0.0821742	0.0130036	4.00037e-11	0.025918	C	T	0.025918	VLDL cholesterol || id:met-d-VLDL_C	115078	0.000346897	39.9334
rs261290	15	58678720	-0.0663926	0.00434705	2.99985e-53	0.654642	C	T	0.654642	VLDL cholesterol || id:met-d-VLDL_C	115078	0.00202292	233.261
rs633695	15	58725839	0.0459305	0.0045514	3.80014e-23	0.29236	G	A	0.29236	VLDL cholesterol || id:met-d-VLDL_C	115078	0.00088417	101.837
rs7202323	16	72217113	-0.0292124	0.00488772	9.49992e-10	0.229923	G	T	0.229923	VLDL cholesterol || id:met-d-VLDL_C	115078	0.000310309	35.7202
rs247616	16	56989590	-0.0946663	0.0044075	4.79733e-103	0.32471	T	C	0.32471	VLDL cholesterol || id:met-d-VLDL_C	115078	0.00399279	461.316
rs3794695	16	72097827	0.0450391	0.00527048	2.09991e-18	0.189016	T	C	0.189016	VLDL cholesterol || id:met-d-VLDL_C	115078	0.000634178	73.025
rs77542162	17	67081278	0.123468	0.0138695	7.29962e-19	0.022667	G	A	0.022667	VLDL cholesterol || id:met-d-VLDL_C	115078	0.00068817	79.2464
rs56325564	17	45766771	0.025209	0.00415527	6.1e-10	0.482712	A	G	0.482712	VLDL cholesterol || id:met-d-VLDL_C	115078	0.000319729	36.8049
rs72631343	17	67191270	-0.0422515	0.00615392	2.39994e-12	0.129021	G	C	0.129021	VLDL cholesterol || id:met-d-VLDL_C	115078	0.000409459	47.1382
rs28807203	19	45173951	-0.0606603	0.00957164	1.6e-10	0.049209	C	A	0.049209	VLDL cholesterol || id:met-d-VLDL_C	115078	0.000348893	40.1632
rs58542926	19	19379549	-0.126484	0.0078573	4.19952e-58	0.074402	T	C	0.074402	VLDL cholesterol || id:met-d-VLDL_C	115078	0.00224675	259.13
rs2738447	19	11227480	0.0313825	0.00420375	2.60016e-13	0.59317	C	A	0.59317	VLDL cholesterol || id:met-d-VLDL_C	115078	0.000484059	55.7306
rs115881343	19	45403216	0.127564	0.0125753	1.20005e-24	0.027814	T	C	0.027814	VLDL cholesterol || id:met-d-VLDL_C	115078	0.000893386	102.899
rs12151108	19	11197261	-0.131103	0.00634409	1.20005e-96	0.119677	A	G	0.119677	VLDL cholesterol || id:met-d-VLDL_C	115078	0.00369731	427.05
rs1065853	19	45413233	-0.212684	0.00760217	2.19786e-178	0.080584	T	G	0.080584	VLDL cholesterol || id:met-d-VLDL_C	115078	0.00675551	782.685
rs79429216	19	45445517	0.118608	0.0183478	1.59993e-11	0.01273	A	G	0.01273	VLDL cholesterol || id:met-d-VLDL_C	115078	0.000363003	41.7881
rs838147	19	49246866	-0.0271592	0.00413239	1.79999e-10	0.500279	G	A	0.500279	VLDL cholesterol || id:met-d-VLDL_C	115078	0.000375211	43.194
rs1883711	20	39179822	0.116249	0.0121163	2.70023e-23	0.0312	C	G	0.0312	VLDL cholesterol || id:met-d-VLDL_C	115078	0.00079928	92.0515
rs9616847	22	50868669	0.0266487	0.00425128	6.19998e-10	0.388281	T	A	0.388281	VLDL cholesterol || id:met-d-VLDL_C	115078	0.000341328	39.2921
rs12740374	1	109817590	-0.116713	0.0049393	2.19786e-125	0.221059	T	G	0.221059	Clinical LDL cholesterol || id:met-d-Clinical_LDL_C	115078	0.00482851	558.342
rs2784259	1	221032324	0.0249298	0.00438953	1.09999e-08	0.673605	T	A	0.673605	Clinical LDL cholesterol || id:met-d-Clinical_LDL_C	115078	0.000280213	32.2548
rs472495	1	55521313	0.0364714	0.00429716	1.10002e-17	0.649117	T	G	0.649117	Clinical LDL cholesterol || id:met-d-Clinical_LDL_C	115078	0.000625573	72.0335
rs1293261	1	25713234	0.0224045	0.00410594	1.89998e-08	0.525195	T	A	0.525195	Clinical LDL cholesterol || id:met-d-Clinical_LDL_C	115078	0.000258667	29.774
rs11591147	1	55505647	-0.324712	0.0156429	2.70023e-99	0.017458	T	G	0.017458	Clinical LDL cholesterol || id:met-d-Clinical_LDL_C	115078	0.00373033	430.878
rs67276129	1	55676374	0.0779663	0.0105433	3.40017e-14	0.039896	G	T	0.039896	Clinical LDL cholesterol || id:met-d-Clinical_LDL_C	115078	0.000474966	54.6831
rs553427	1	234852760	0.0311444	0.00410611	1.50003e-14	0.517038	T	C	0.517038	Clinical LDL cholesterol || id:met-d-Clinical_LDL_C	115078	0.000499677	57.5296
rs7534572	1	62999675	0.0221378	0.00429085	4e-08	0.647484	G	C	0.647484	Clinical LDL cholesterol || id:met-d-Clinical_LDL_C	115078	0.000231254	26.618
rs4299376	2	44072576	-0.0482502	0.00439785	2.09991e-29	0.676279	T	G	0.676279	Clinical LDL cholesterol || id:met-d-Clinical_LDL_C	115078	0.00104489	120.368
rs140798831	2	21149771	-0.0265031	0.00433628	5.19996e-10	0.656802	C	T	0.656802	Clinical LDL cholesterol || id:met-d-Clinical_LDL_C	115078	0.000324508	37.3552
rs562338	2	21288321	0.104611	0.00533109	9.09913e-90	0.819635	G	A	0.819635	Clinical LDL cholesterol || id:met-d-Clinical_LDL_C	115078	0.00333488	385.048
rs11127048	2	27752463	-0.0255111	0.00428323	3.50002e-09	0.61412	A	G	0.61412	Clinical LDL cholesterol || id:met-d-Clinical_LDL_C	115078	0.000308169	35.4738
rs7707394	5	74472939	0.0389298	0.00427823	6.59933e-20	0.357078	A	G	0.357078	Clinical LDL cholesterol || id:met-d-Clinical_LDL_C	115078	0.000719004	82.7997
rs1499279	5	52106278	-0.0691129	0.0103197	1.09999e-10	0.04162	G	T	0.04162	Clinical LDL cholesterol || id:met-d-Clinical_LDL_C	115078	0.000389603	44.8515
rs1895233	5	122924864	0.0250597	0.00413573	5.49997e-10	0.544782	T	G	0.544782	Clinical LDL cholesterol || id:met-d-Clinical_LDL_C	115078	0.000318946	36.7147
rs3846662	5	74651084	0.0560728	0.00415667	1.10002e-42	0.424112	G	A	0.424112	Clinical LDL cholesterol || id:met-d-Clinical_LDL_C	115078	0.00157883	181.973
rs6882345	5	156397673	0.032212	0.00425413	2.70023e-14	0.632845	A	G	0.632845	Clinical LDL cholesterol || id:met-d-Clinical_LDL_C	115078	0.000497972	57.3332
rs79220007	6	26098474	-0.0591183	0.00774436	6.20012e-15	0.076081	C	T	0.076081	Clinical LDL cholesterol || id:met-d-Clinical_LDL_C	115078	0.000506128	58.2727
rs3798167	6	160567928	-0.036829	0.00516476	7.10068e-14	0.2001	T	G	0.2001	Clinical LDL cholesterol || id:met-d-Clinical_LDL_C	115078	0.000441667	50.8478
rs147841808	6	32601807	0.0500402	0.006185	4.30031e-15	0.132288	G	C	0.132288	Clinical LDL cholesterol || id:met-d-Clinical_LDL_C	115078	0.000568486	65.4562
rs6920309	6	16134247	-0.0232941	0.00413531	1.7e-08	0.456844	T	C	0.456844	Clinical LDL cholesterol || id:met-d-Clinical_LDL_C	115078	0.000275654	31.7299
rs10953298	7	100216773	-0.0281687	0.0048639	9.20005e-09	0.235558	T	C	0.235558	Clinical LDL cholesterol || id:met-d-Clinical_LDL_C	115078	0.00029137	33.5395
rs4722551	7	25991826	0.0317091	0.00562128	9.59997e-09	0.158088	C	T	0.158088	Clinical LDL cholesterol || id:met-d-Clinical_LDL_C	115078	0.00027643	31.8192
rs10260606	7	44584551	0.0299703	0.00530259	2.69998e-09	0.182659	C	G	0.182659	Clinical LDL cholesterol || id:met-d-Clinical_LDL_C	115078	0.000277519	31.9447
rs112875651	8	126506694	-0.0472462	0.00426437	1.50003e-30	0.392383	A	G	0.392383	Clinical LDL cholesterol || id:met-d-Clinical_LDL_C	115078	0.00106554	122.749
rs1461729	8	9187242	0.0578566	0.00682863	3.50026e-18	0.899229	G	A	0.899229	Clinical LDL cholesterol || id:met-d-Clinical_LDL_C	115078	0.000623413	71.7846
rs2740488	9	107661742	-0.0265268	0.00466206	4.39997e-08	0.265313	C	A	0.265313	Clinical LDL cholesterol || id:met-d-Clinical_LDL_C	115078	0.000281255	32.3748
rs115478735	9	136149711	0.0650794	0.00531128	6.29941e-35	0.18331	T	A	0.18331	Clinical LDL cholesterol || id:met-d-Clinical_LDL_C	115078	0.00130296	150.135
rs102275	11	61557803	-0.0560627	0.00429367	7.59976e-41	0.349784	C	T	0.349784	Clinical LDL cholesterol || id:met-d-Clinical_LDL_C	115078	0.0014793	170.484
rs59379014	11	126228000	0.0645693	0.00789043	4.19952e-16	0.072862	T	C	0.072862	Clinical LDL cholesterol || id:met-d-Clinical_LDL_C	115078	0.000581575	66.9643
rs1805776	12	9084375	0.0281709	0.00492781	1.79999e-08	0.226038	C	T	0.226038	Clinical LDL cholesterol || id:met-d-Clinical_LDL_C	115078	0.000283908	32.6803
rs4766578	12	111904371	0.02772	0.00411387	3.69999e-12	0.503247	A	T	0.503247	Clinical LDL cholesterol || id:met-d-Clinical_LDL_C	115078	0.000394386	45.4023
rs35596121	13	32947133	0.0253387	0.00470068	1.7e-08	0.712157	C	CT	0.712157	Clinical LDL cholesterol || id:met-d-Clinical_LDL_C	115078	0.000252433	29.0563
rs11621792	14	24871926	0.0258337	0.00414649	5.70033e-11	0.453802	T	C	0.453802	Clinical LDL cholesterol || id:met-d-Clinical_LDL_C	115078	0.000337189	38.8154
rs34042070	16	72101525	0.0378049	0.00528762	2.39994e-13	0.18698	G	C	0.18698	Clinical LDL cholesterol || id:met-d-Clinical_LDL_C	115078	0.000444008	51.1173
rs173539	16	56988044	-0.0294729	0.00435563	4.60045e-11	0.331301	T	C	0.331301	Clinical LDL cholesterol || id:met-d-Clinical_LDL_C	115078	0.000397721	45.7864
rs55714927	17	7080316	-0.0350514	0.00522177	2.80027e-12	0.191001	T	C	0.191001	Clinical LDL cholesterol || id:met-d-Clinical_LDL_C	115078	0.000391393	45.0576
rs77542162	17	67081278	0.13307	0.0138091	3.19963e-22	0.022667	G	A	0.022667	Clinical LDL cholesterol || id:met-d-Clinical_LDL_C	115078	0.000806282	92.8586
rs56325564	17	45766771	0.0334769	0.00413719	5.10035e-17	0.482712	A	G	0.482712	Clinical LDL cholesterol || id:met-d-Clinical_LDL_C	115078	0.000568644	65.4745
rs72631343	17	67191270	-0.0385978	0.00612714	8.69961e-11	0.129021	G	C	0.129021	Clinical LDL cholesterol || id:met-d-Clinical_LDL_C	115078	0.000344721	39.6828
rs10410835	19	45358353	0.0572519	0.00415132	1.20005e-44	0.523084	C	T	0.523084	Clinical LDL cholesterol || id:met-d-Clinical_LDL_C	115078	0.00165005	190.195
rs1065853	19	45413233	-0.540252	0.00755244	1e-200	0.080584	T	G	0.080584	Clinical LDL cholesterol || id:met-d-Clinical_LDL_C	115078	0.0425727	5116.94
rs28807203	19	45173951	-0.13967	0.00950902	3.59998e-49	0.049209	C	A	0.049209	Clinical LDL cholesterol || id:met-d-Clinical_LDL_C	115078	0.00187124	215.738
rs58542926	19	19379549	-0.0976377	0.0078059	7.50067e-36	0.074402	T	C	0.074402	Clinical LDL cholesterol || id:met-d-Clinical_LDL_C	115078	0.00135771	156.452
rs8103315	19	45254168	0.0618746	0.00615195	2.09991e-24	0.135789	A	C	0.135789	Clinical LDL cholesterol || id:met-d-Clinical_LDL_C	115078	0.000878264	101.156
rs111278137	19	45215081	-0.13775	0.014574	3.90032e-21	0.021615	A	G	0.021615	Clinical LDL cholesterol || id:met-d-Clinical_LDL_C	115078	0.000775705	89.3343
rs2569550	19	11228745	0.0322317	0.0041818	9.3994e-15	0.593316	C	T	0.593316	Clinical LDL cholesterol || id:met-d-Clinical_LDL_C	115078	0.000515969	59.4063
rs12151108	19	11197261	-0.153215	0.00630258	6.80769e-133	0.119677	A	G	0.119677	Clinical LDL cholesterol || id:met-d-Clinical_LDL_C	115078	0.00510915	590.96
rs1081105	19	45412955	0.163013	0.0125229	6.59933e-40	0.027622	C	A	0.027622	Clinical LDL cholesterol || id:met-d-Clinical_LDL_C	115078	0.00147029	169.444
rs1883711	20	39179822	0.0941682	0.0120637	1.29987e-15	0.0312	C	G	0.0312	Clinical LDL cholesterol || id:met-d-Clinical_LDL_C	115078	0.000529207	60.9312
rs2618566	20	17844684	-0.0254915	0.00433586	2.30001e-10	0.660287	T	G	0.660287	Clinical LDL cholesterol || id:met-d-Clinical_LDL_C	115078	0.000300274	34.5647
rs11591147	1	55505647	-0.304518	0.0156658	1.9002e-87	0.017458	T	G	0.017458	LDL cholesterol || id:met-d-LDL_C	115078	0.00327269	377.845
rs2986164	1	25622291	-0.0238159	0.00449502	4.79999e-08	0.535817	A	G	0.535817	LDL cholesterol || id:met-d-LDL_C	115078	0.000243878	28.0713
rs11206517	1	55526428	0.0947943	0.0115094	7.89951e-17	0.033009	G	T	0.033009	LDL cholesterol || id:met-d-LDL_C	115078	0.00058913	67.8346
rs2495477	1	55518467	-0.0327837	0.00429354	1.10002e-14	0.393807	G	A	0.393807	LDL cholesterol || id:met-d-LDL_C	115078	0.000506375	58.3012
rs7534572	1	62999675	0.0298095	0.00429714	3.59998e-13	0.647484	G	C	0.647484	LDL cholesterol || id:met-d-LDL_C	115078	0.000418	48.1219
rs12740374	1	109817590	-0.116925	0.00494653	1.39959e-125	0.221059	T	G	0.221059	LDL cholesterol || id:met-d-LDL_C	115078	0.0048319	558.735
rs553427	1	234852760	0.0330882	0.00411213	2.60016e-16	0.517038	T	C	0.517038	LDL cholesterol || id:met-d-LDL_C	115078	0.00056231	64.7448
rs140798831	2	21149771	-0.0296372	0.00434221	3.40017e-12	0.656802	C	T	0.656802	LDL cholesterol || id:met-d-LDL_C	115078	0.000404655	46.5849
rs11127048	2	27752463	-0.0401458	0.00428909	9.20026e-21	0.61412	A	G	0.61412	LDL cholesterol || id:met-d-LDL_C	115078	0.000760724	87.6077
rs4299376	2	44072576	-0.0466802	0.00440387	1.9002e-27	0.676279	T	G	0.676279	LDL cholesterol || id:met-d-LDL_C	115078	0.000975395	112.354
rs562338	2	21288321	0.105898	0.00533839	4.20049e-91	0.819635	G	A	0.819635	LDL cholesterol || id:met-d-LDL_C	115078	0.00340785	393.502
rs13108218	4	3443931	-0.0243819	0.00425703	8.19993e-09	0.615355	G	A	0.615355	LDL cholesterol || id:met-d-LDL_C	115078	0.000284974	32.803
rs1895233	5	122924864	0.0244563	0.00414175	1.40001e-09	0.544782	T	G	0.544782	LDL cholesterol || id:met-d-LDL_C	115078	0.000302893	34.8663
rs6882345	5	156397673	0.0354317	0.00426033	8.10028e-17	0.632845	A	G	0.632845	LDL cholesterol || id:met-d-LDL_C	115078	0.000600681	69.1656
rs1499279	5	52106278	-0.0668096	0.0103348	4.70002e-10	0.04162	G	T	0.04162	LDL cholesterol || id:met-d-LDL_C	115078	0.000363014	41.7894
rs3846662	5	74651084	0.0542877	0.00416273	5.10035e-40	0.424112	G	A	0.424112	LDL cholesterol || id:met-d-LDL_C	115078	0.00147575	170.074
rs7707394	5	74472939	0.0369978	0.00428447	4.60045e-18	0.357078	A	G	0.357078	LDL cholesterol || id:met-d-LDL_C	115078	0.000647566	74.5676
rs79220007	6	26098474	-0.0596068	0.00775519	7.8001e-15	0.076081	C	T	0.076081	LDL cholesterol || id:met-d-LDL_C	115078	0.000513088	59.0744
rs3777411	6	160476945	-0.0415755	0.00574832	4.00037e-13	0.150744	T	C	0.150744	LDL cholesterol || id:met-d-LDL_C	115078	0.000454363	52.3101
rs11755689	6	32586376	0.0362236	0.00449551	8.9002e-15	0.334126	G	A	0.334126	LDL cholesterol || id:met-d-LDL_C	115078	0.000563882	64.9259
rs10953298	7	100216773	-0.0271028	0.0048711	3.89996e-08	0.235558	T	C	0.235558	LDL cholesterol || id:met-d-LDL_C	115078	0.000268946	30.9576
rs10260606	7	44584551	0.0287645	0.00531043	1.40001e-08	0.182659	C	G	0.182659	LDL cholesterol || id:met-d-LDL_C	115078	0.000254889	29.3391
rs10504255	8	59398461	-0.0234137	0.00436653	8.40001e-09	0.662963	A	G	0.662963	LDL cholesterol || id:met-d-LDL_C	115078	0.000249785	28.7514
rs1461729	8	9187242	0.061436	0.00683876	4.30031e-20	0.899229	G	A	0.899229	LDL cholesterol || id:met-d-LDL_C	115078	0.0007008	80.7019
rs112875651	8	126506694	-0.0548675	0.0042707	2.99985e-40	0.392383	A	G	0.392383	LDL cholesterol || id:met-d-LDL_C	115078	0.00143225	165.053
rs2740488	9	107661742	-0.0334661	0.00466885	3.19963e-12	0.265313	C	A	0.265313	LDL cholesterol || id:met-d-LDL_C	115078	0.000446277	51.3787
rs115478735	9	136149711	0.0606983	0.00531901	1e-30	0.18331	T	A	0.18331	LDL cholesterol || id:met-d-LDL_C	115078	0.00113034	130.222
rs102275	11	61557803	-0.0505986	0.0043	1.39991e-33	0.349784	C	T	0.349784	LDL cholesterol || id:met-d-LDL_C	115078	0.00120178	138.463
rs525028	11	116705516	-0.0360517	0.00454556	3.50026e-16	0.708552	A	G	0.708552	LDL cholesterol || id:met-d-LDL_C	115078	0.00054632	62.9027
rs59379014	11	126228000	0.062395	0.00790206	4.79954e-15	0.072862	T	C	0.072862	LDL cholesterol || id:met-d-LDL_C	115078	0.000541491	62.3464
rs4766578	12	111904371	0.0265618	0.00411999	2.80027e-11	0.503247	A	T	0.503247	LDL cholesterol || id:met-d-LDL_C	115078	0.000361055	41.5638
rs1805776	12	9084375	0.0286031	0.00493515	8.70001e-09	0.226038	C	T	0.226038	LDL cholesterol || id:met-d-LDL_C	115078	0.000291814	33.5906
rs35596121	13	32947133	0.0261313	0.00470771	7.10003e-09	0.712157	C	CT	0.712157	LDL cholesterol || id:met-d-LDL_C	115078	0.000267667	30.8102
rs11621792	14	24871926	0.0274282	0.00415257	4.00037e-12	0.453802	T	C	0.453802	LDL cholesterol || id:met-d-LDL_C	115078	0.000378969	43.6268
rs261290	15	58678720	-0.0246095	0.00433502	5e-09	0.654642	C	T	0.654642	LDL cholesterol || id:met-d-LDL_C	115078	0.000279969	32.2267
rs34042070	16	72101525	0.0419299	0.00529556	6.4003e-16	0.18698	G	C	0.18698	LDL cholesterol || id:met-d-LDL_C	115078	0.000544496	62.6926
rs77542162	17	67081278	0.119004	0.0138296	8.00018e-18	0.022667	G	A	0.022667	LDL cholesterol || id:met-d-LDL_C	115078	0.000643031	74.0451
rs56325564	17	45766771	0.0330097	0.00414332	1.50003e-16	0.482712	A	G	0.482712	LDL cholesterol || id:met-d-LDL_C	115078	0.000551257	63.4715
rs72631343	17	67191270	-0.0385417	0.00613623	1.40001e-10	0.129021	G	C	0.129021	LDL cholesterol || id:met-d-LDL_C	115078	0.000342703	39.4504
rs55714927	17	7080316	-0.0361639	0.00522951	7.00003e-13	0.191001	T	C	0.191001	LDL cholesterol || id:met-d-LDL_C	115078	0.00041539	47.8213
rs12151108	19	11197261	-0.145852	0.00631404	9.2045e-120	0.119677	A	G	0.119677	LDL cholesterol || id:met-d-LDL_C	115078	0.00461539	533.584
rs28807203	19	45173951	-0.132446	0.00952631	1.9002e-44	0.049209	C	A	0.049209	LDL cholesterol || id:met-d-LDL_C	115078	0.0016769	193.295
rs1081105	19	45412955	0.167209	0.0125457	8.99912e-42	0.027622	C	A	0.027622	LDL cholesterol || id:met-d-LDL_C	115078	0.00154123	177.632
rs58542926	19	19379549	-0.10208	0.00782009	3.29989e-39	0.074402	T	C	0.074402	LDL cholesterol || id:met-d-LDL_C	115078	0.00147851	170.392
rs8103315	19	45254168	0.0588682	0.00616313	1.99986e-22	0.135789	A	C	0.135789	LDL cholesterol || id:met-d-LDL_C	115078	0.000792177	91.2329
rs2738447	19	11227480	0.0301143	0.00418384	7.50067e-13	0.59317	C	A	0.59317	LDL cholesterol || id:met-d-LDL_C	115078	0.000449995	51.8069
rs10410835	19	45358353	0.0551957	0.00415887	2.29985e-41	0.523084	C	T	0.523084	LDL cholesterol || id:met-d-LDL_C	115078	0.00152828	176.138
rs111278137	19	45215081	-0.136349	0.0146005	1.99986e-20	0.021615	A	G	0.021615	LDL cholesterol || id:met-d-LDL_C	115078	0.000757264	87.2089
rs1065853	19	45413233	-0.509237	0.00756617	1e-200	0.080584	T	G	0.080584	LDL cholesterol || id:met-d-LDL_C	115078	0.0378728	4529.81
rs1883711	20	39179822	0.0939839	0.0120815	1.10002e-15	0.0312	C	G	0.0312	LDL cholesterol || id:met-d-LDL_C	115078	0.000525587	60.5143
rs4810479	20	44545048	-0.0295013	0.00474996	1.6e-09	0.750222	T	C	0.750222	LDL cholesterol || id:met-d-LDL_C	115078	0.000335092	38.574
rs2618566	20	17844684	-0.0235553	0.00434223	3.69999e-09	0.660287	T	G	0.660287	LDL cholesterol || id:met-d-LDL_C	115078	0.000255651	29.4269
rs267738	1	150940625	0.0271507	0.00445115	1.7e-10	0.219647	G	T	0.219647	HDL cholesterol || id:met-d-HDL_C	115078	0.00032321	37.2057
rs140584594	1	110232983	0.0244597	0.00413002	2.69998e-09	0.730105	G	A	0.730105	HDL cholesterol || id:met-d-HDL_C	115078	0.000304701	35.0744
rs4846921	1	230304352	0.0487465	0.0037839	3.10027e-40	0.613228	A	G	0.613228	HDL cholesterol || id:met-d-HDL_C	115078	0.00144009	165.959
rs114165349	1	27021913	-0.107152	0.0123721	4.19952e-18	0.022956	C	G	0.022956	HDL cholesterol || id:met-d-HDL_C	115078	0.000651386	75.0078
rs3768321	1	40035928	-0.0426449	0.00464911	7.89951e-22	0.19653	T	G	0.19653	HDL cholesterol || id:met-d-HDL_C	115078	0.000730609	84.137
rs2642438	1	220970028	0.0359384	0.00403976	7.70016e-20	0.703836	G	A	0.703836	HDL cholesterol || id:met-d-HDL_C	115078	0.000687251	79.1405
rs61805076	1	182154990	-0.029719	0.00390581	1.10002e-14	0.334061	C	T	0.334061	HDL cholesterol || id:met-d-HDL_C	115078	0.000502846	57.8947
rs2943650	2	227105921	-0.040512	0.00384802	2.19989e-28	0.644755	T	C	0.644755	HDL cholesterol || id:met-d-HDL_C	115078	0.000962238	110.837
rs78058190	2	219699999	-0.0623876	0.00955109	3.89996e-10	0.0501	A	G	0.0501	HDL cholesterol || id:met-d-HDL_C	115078	0.000370627	42.6661
rs676210	2	21231524	0.0696601	0.00454847	1.39991e-52	0.205765	A	G	0.205765	HDL cholesterol || id:met-d-HDL_C	115078	0.00203405	234.547
rs59104589	2	242237902	0.0203271	0.00384617	9.29994e-09	0.358826	T	C	0.358826	HDL cholesterol || id:met-d-HDL_C	115078	0.000242659	27.931
rs13389219	2	165528876	0.0341811	0.00377849	1.20005e-20	0.392528	T	C	0.392528	HDL cholesterol || id:met-d-HDL_C	115078	0.000710615	81.8329
rs35633876	2	20363074	-0.0238728	0.00370545	4.19952e-11	0.481849	T	G	0.481849	HDL cholesterol || id:met-d-HDL_C	115078	0.000360559	41.5066
rs1047891	2	211540507	-0.0232739	0.00397277	1.29999e-08	0.314995	A	C	0.314995	HDL cholesterol || id:met-d-HDL_C	115078	0.000298146	34.3197
rs71336055	3	136020454	0.0328242	0.00569209	7.00003e-09	0.119734	T	C	0.119734	HDL cholesterol || id:met-d-HDL_C	115078	0.000288886	33.2535
rs28818616	3	15592561	-0.0203169	0.00389024	3.50002e-08	0.349772	C	T	0.349772	HDL cholesterol || id:met-d-HDL_C	115078	0.000236956	27.2744
rs57912727	3	185804583	-0.0285813	0.00539141	3.59998e-08	0.13669	C	A	0.13669	HDL cholesterol || id:met-d-HDL_C	115078	0.000244152	28.1029
rs13107325	4	103188709	-0.0745451	0.00703246	1e-27	0.074284	T	C	0.074284	HDL cholesterol || id:met-d-HDL_C	115078	0.000975456	112.361
rs2307111	5	75003678	0.0246146	0.00377575	1.29999e-10	0.396609	C	T	0.396609	HDL cholesterol || id:met-d-HDL_C	115078	0.00036917	42.4983
rs11429307	5	55857025	0.0403461	0.00470336	8.99912e-18	0.808481	G	GT	0.808481	HDL cholesterol || id:met-d-HDL_C	115078	0.000639023	73.5833
rs112945592	6	34243989	-0.0275935	0.00507724	3.89996e-08	0.159637	A	G	0.159637	HDL cholesterol || id:met-d-HDL_C	115078	0.000256599	29.5359
rs9491697	6	127456122	-0.0274741	0.0037153	3.90032e-14	0.463611	G	A	0.463611	HDL cholesterol || id:met-d-HDL_C	115078	0.000474964	54.6829
rs1358980	6	43764551	-0.032405	0.00371539	3.80014e-18	0.482643	T	C	0.482643	HDL cholesterol || id:met-d-HDL_C	115078	0.000660596	76.069
rs9265559	6	31298366	-0.028312	0.00391876	1.29987e-13	0.350846	G	C	0.350846	HDL cholesterol || id:met-d-HDL_C	115078	0.000453372	52.1959
rs11751347	6	161092438	-0.0547216	0.00612449	2.60016e-20	0.102256	T	C	0.102256	HDL cholesterol || id:met-d-HDL_C	115078	0.000693241	79.8307
rs34265539	6	34689725	-0.0267289	0.00389302	1.69981e-13	0.35605	A	ATT	0.35605	HDL cholesterol || id:met-d-HDL_C	115078	0.000409467	47.1391
rs10268632	7	17980281	0.0216875	0.00369891	2e-09	0.511754	C	A	0.511754	HDL cholesterol || id:met-d-HDL_C	115078	0.000298641	34.3767
rs35493868	7	73039406	0.0337242	0.00459459	7.10068e-14	0.20366	G	C	0.20366	HDL cholesterol || id:met-d-HDL_C	115078	0.000467944	53.8744
rs7810507	7	130437476	-0.0301581	0.00410079	1.50003e-13	0.281086	A	G	0.281086	HDL cholesterol || id:met-d-HDL_C	115078	0.000469761	54.0836
rs3735687	7	1066297	-0.0246392	0.00375055	1.89998e-10	0.42282	G	A	0.42282	HDL cholesterol || id:met-d-HDL_C	115078	0.000374894	43.1574
rs4240624	8	9184231	0.0929821	0.00642047	2.70023e-48	0.909226	A	G	0.909226	HDL cholesterol || id:met-d-HDL_C	115078	0.00181921	209.729
rs7845090	8	73449940	0.0233782	0.00408048	1.6e-08	0.70938	A	G	0.70938	HDL cholesterol || id:met-d-HDL_C	115078	0.000285157	32.824
rs145391587	8	19820933	0.157249	0.0061226	5.19996e-151	0.10029	C	A	0.10029	HDL cholesterol || id:met-d-HDL_C	115078	0.0056994	659.624
rs1561748	8	19733244	0.0601989	0.0044962	1.29987e-40	0.267457	C	G	0.267457	HDL cholesterol || id:met-d-HDL_C	115078	0.00155531	179.258
rs2954029	8	126490972	0.023379	0.00370257	7.00003e-12	0.464894	T	A	0.464894	HDL cholesterol || id:met-d-HDL_C	115078	0.00034634	39.8692
rs71205961	8	19980272	-0.0422839	0.00725462	1.2e-08	0.0889719	C	CTTTTTT	0.0889719	HDL cholesterol || id:met-d-HDL_C	115078	0.000295121	33.9714
rs11434143	8	144306597	-0.0260548	0.00478401	5.99998e-09	0.810832	G	GT	0.810832	HDL cholesterol || id:met-d-HDL_C	115078	0.000257684	29.6609
rs2245221	8	116624879	0.030923	0.00373996	1.50003e-15	0.558967	A	G	0.558967	HDL cholesterol || id:met-d-HDL_C	115078	0.000593716	68.3631
rs2740488	9	107661742	-0.0440108	0.00419055	5.50047e-27	0.265313	C	A	0.265313	HDL cholesterol || id:met-d-HDL_C	115078	0.000957565	110.298
rs686030	9	15304782	0.0480243	0.00531389	4.49987e-20	0.859547	A	C	0.859547	HDL cholesterol || id:met-d-HDL_C	115078	0.000709245	81.6751
rs2066714	9	107586753	0.0334587	0.00548549	1.40001e-10	0.128934	C	T	0.128934	HDL cholesterol || id:met-d-HDL_C	115078	0.000323188	37.2032
rs11789603	9	107647019	0.0525294	0.00594016	1.10002e-17	0.108813	T	C	0.108813	HDL cholesterol || id:met-d-HDL_C	115078	0.000679081	78.199
rs60847460	10	113983758	-0.0367817	0.00528571	4.19952e-12	0.143326	T	C	0.143326	HDL cholesterol || id:met-d-HDL_C	115078	0.000420612	48.4227
rs2792735	10	113921825	-0.0403523	0.00410968	2.80027e-24	0.720334	A	G	0.720334	HDL cholesterol || id:met-d-HDL_C	115078	0.000837075	96.408
rs148063610	10	45998984	-0.0335156	0.00443194	1.50003e-14	0.763377	C	CAAATAAAT	0.763377	HDL cholesterol || id:met-d-HDL_C	115078	0.000496705	57.1872
rs12786130	11	27505954	0.0263854	0.00435261	4.60002e-10	0.761801	T	C	0.761801	HDL cholesterol || id:met-d-HDL_C	115078	0.000319225	36.7469
rs559355	11	75451281	-0.0512432	0.00507106	8.4004e-24	0.157985	T	A	0.157985	HDL cholesterol || id:met-d-HDL_C	115078	0.000886538	102.11
rs116978226	11	116990507	0.0646612	0.0103866	9.79941e-11	0.033248	A	C	0.033248	HDL cholesterol || id:met-d-HDL_C	115078	0.000336668	38.7555
rs1047964	11	117156893	0.202664	0.0187562	1.29987e-27	0.010073	T	G	0.010073	HDL cholesterol || id:met-d-HDL_C	115078	0.00101352	116.75
rs35184771	11	47475189	-0.0386383	0.00385036	1e-23	0.352775	T	G	0.352775	HDL cholesterol || id:met-d-HDL_C	115078	0.000874301	100.699
rs12295878	11	48944029	0.0333054	0.00531073	1.5e-09	0.140343	T	C	0.140343	HDL cholesterol || id:met-d-HDL_C	115078	0.000341649	39.329
rs141949189	11	118957388	-0.0234595	0.00388801	5.89997e-10	0.431973	T	A	0.431973	HDL cholesterol || id:met-d-HDL_C	115078	0.000316266	36.4062
rs2302263	11	64021821	-0.0359687	0.00652272	2.90001e-08	0.088118	T	C	0.088118	HDL cholesterol || id:met-d-HDL_C	115078	0.000264171	30.4078
rs174578	11	61605499	-0.0651582	0.00385673	3.50026e-69	0.350972	A	T	0.350972	HDL cholesterol || id:met-d-HDL_C	115078	0.00247418	285.425
rs964184	11	116648917	0.0881495	0.00543511	5.60015e-62	0.867255	C	G	0.867255	HDL cholesterol || id:met-d-HDL_C	115078	0.00228055	263.036
rs144018203	11	116916060	-0.176914	0.018667	2.19989e-21	0.010654	C	G	0.010654	HDL cholesterol || id:met-d-HDL_C	115078	0.000779909	89.8189
rs921919	12	125265201	-0.0418035	0.004007	2.09991e-28	0.669512	A	G	0.669512	HDL cholesterol || id:met-d-HDL_C	115078	0.000944895	108.838
rs1054852	12	124496316	0.0324635	0.00399376	1.9002e-17	0.377481	G	A	0.377481	HDL cholesterol || id:met-d-HDL_C	115078	0.000573833	66.0723
rs2229357	12	57843711	0.0290867	0.00430067	2.90001e-12	0.240928	A	G	0.240928	HDL cholesterol || id:met-d-HDL_C	115078	0.00039733	45.7414
rs11057692	12	125071027	-0.0255317	0.00438815	5.49997e-10	0.236262	G	A	0.236262	HDL cholesterol || id:met-d-HDL_C	115078	0.000294087	33.8524
rs7136506	12	125326153	-0.0405904	0.00456514	1.29987e-19	0.215764	C	T	0.215764	HDL cholesterol || id:met-d-HDL_C	115078	0.000686512	79.0553
rs7308864	12	109871179	0.026291	0.00368582	2.70023e-13	0.523289	G	A	0.523289	HDL cholesterol || id:met-d-HDL_C	115078	0.000441938	50.879
rs4078216	12	125434716	0.0259021	0.00431193	2.19999e-08	0.240941	A	G	0.240941	HDL cholesterol || id:met-d-HDL_C	115078	0.000313472	36.0844
rs142265900	12	123348440	-0.0530567	0.00797469	4.90004e-11	0.942436	A	AGAT	0.942436	HDL cholesterol || id:met-d-HDL_C	115078	0.000384498	44.2635
rs17696736	12	112486818	-0.0218464	0.00372874	7.19946e-11	0.430239	G	A	0.430239	HDL cholesterol || id:met-d-HDL_C	115078	0.000298204	34.3264
rs7134375	12	20473758	0.0233031	0.00371871	1.09999e-10	0.430204	A	C	0.430204	HDL cholesterol || id:met-d-HDL_C	115078	0.000341116	39.2677
rs941507	14	24759319	-0.0200517	0.00371194	8.40001e-09	0.460822	C	G	0.460822	HDL cholesterol || id:met-d-HDL_C	115078	0.000253512	29.1805
rs2494748	14	105258892	-0.0201061	0.00380172	1.5e-08	0.616244	T	C	0.616244	HDL cholesterol || id:met-d-HDL_C	115078	0.000242995	27.9697
rs10468017	15	58678512	0.101521	0.00404587	2.99916e-145	0.295934	T	C	0.295934	HDL cholesterol || id:met-d-HDL_C	115078	0.00544159	629.623
rs147233090	15	44028047	-0.0767611	0.0119872	5.60015e-11	0.024586	T	C	0.024586	HDL cholesterol || id:met-d-HDL_C	115078	0.000356205	41.0052
rs1560390	15	58580781	-0.0398554	0.00448169	3.80014e-22	0.219676	C	T	0.219676	HDL cholesterol || id:met-d-HDL_C	115078	0.000686752	79.083
rs5030789	15	40986355	0.0202435	0.00373514	4e-08	0.567332	G	A	0.567332	HDL cholesterol || id:met-d-HDL_C	115078	0.000255184	29.3731
rs488490	15	58737661	-0.097555	0.00526676	7.8001e-80	0.852649	A	C	0.852649	HDL cholesterol || id:met-d-HDL_C	115078	0.00297253	343.087
rs2925979	16	81534790	0.0382114	0.00400271	2.60016e-23	0.69893	C	T	0.69893	HDL cholesterol || id:met-d-HDL_C	115078	0.000791301	91.1318
rs75714888	16	56752882	-0.0791984	0.0127103	9.40005e-10	0.021625	A	C	0.021625	HDL cholesterol || id:met-d-HDL_C	115078	0.000337274	38.8252
rs8058512	16	57151796	-0.0266933	0.00412436	1.40001e-10	0.72404	T	C	0.72404	HDL cholesterol || id:met-d-HDL_C	115078	0.000363866	41.8874
rs4985155	16	15129459	-0.0239079	0.00388907	2e-10	0.334887	G	A	0.334887	HDL cholesterol || id:met-d-HDL_C	115078	0.000328289	37.7906
rs4330777	16	57235644	-0.0199694	0.00369184	1.2e-08	0.475898	A	G	0.475898	HDL cholesterol || id:met-d-HDL_C	115078	0.00025418	29.2575
rs3764261	16	56993324	0.208212	0.00392467	1e-200	0.324423	A	C	0.324423	HDL cholesterol || id:met-d-HDL_C	115078	0.0238737	2814.48
rs75911530	16	57049137	-0.158832	0.0108357	1.10002e-50	0.032886	A	G	0.032886	HDL cholesterol || id:met-d-HDL_C	115078	0.00186363	214.859
rs4986970	16	67976320	-0.0918619	0.0101862	2.99985e-20	0.033916	T	A	0.033916	HDL cholesterol || id:met-d-HDL_C	115078	0.000706232	81.3278
rs55779455	16	56915357	0.072265	0.0134171	1.29999e-08	0.019855	C	G	0.019855	HDL cholesterol || id:met-d-HDL_C	115078	0.000252021	29.0089
rs112001035	17	66823805	-0.0574208	0.00793581	5.79963e-13	0.059725	A	G	0.059725	HDL cholesterol || id:met-d-HDL_C	115078	0.000454743	52.3538
rs4969141	17	76391653	0.0228226	0.00370178	7.10003e-10	0.489523	T	C	0.489523	HDL cholesterol || id:met-d-HDL_C	115078	0.000330197	38.0103
rs12453682	17	37770005	0.0211892	0.00402544	1.79999e-08	0.693649	T	C	0.693649	HDL cholesterol || id:met-d-HDL_C	115078	0.000240716	27.7073
rs72836561	17	41926126	-0.15614	0.0105665	1.50003e-52	0.031483	T	C	0.031483	HDL cholesterol || id:met-d-HDL_C	115078	0.00189387	218.353
rs77960347	18	47109955	0.253544	0.0161172	5.10035e-58	0.013239	G	A	0.013239	HDL cholesterol || id:met-d-HDL_C	115078	0.00214586	247.469
rs7241918	18	47160953	0.0758021	0.00484633	3.69999e-57	0.822907	T	G	0.822907	HDL cholesterol || id:met-d-HDL_C	115078	0.0021214	244.641
rs12608026	18	47120499	0.0723971	0.00924151	2.39994e-15	0.042401	G	T	0.042401	HDL cholesterol || id:met-d-HDL_C	115078	0.000533007	61.369
rs62101705	18	47135834	-0.0891329	0.0162001	5.30005e-09	0.01364	T	C	0.01364	HDL cholesterol || id:met-d-HDL_C	115078	0.000262987	30.2714
rs688671	18	57867526	-0.0243872	0.0041877	5.19996e-09	0.267133	G	A	0.267133	HDL cholesterol || id:met-d-HDL_C	115078	0.000294613	33.9129
rs75627662	19	45413576	-0.0328757	0.00456456	1e-13	0.206062	T	C	0.206062	HDL cholesterol || id:met-d-HDL_C	115078	0.000450572	51.8734
rs737337	19	11347493	-0.0597532	0.00692609	2.90001e-18	0.076791	C	T	0.076791	HDL cholesterol || id:met-d-HDL_C	115078	0.000646358	74.4284
rs1761457	19	54814524	0.0278874	0.0039397	6.89922e-14	0.326721	G	A	0.326721	HDL cholesterol || id:met-d-HDL_C	115078	0.00043522	50.1051
rs5167	19	45448465	0.0440828	0.00385868	2.99985e-31	0.352265	G	T	0.352265	HDL cholesterol || id:met-d-HDL_C	115078	0.00113286	130.513
rs116843064	19	8429323	0.214019	0.0132376	9.70063e-62	0.019852	A	G	0.019852	HDL cholesterol || id:met-d-HDL_C	115078	0.00226625	261.384
rs2978615	19	11243260	-0.0198835	0.00370288	4.90004e-08	0.490185	T	C	0.490185	HDL cholesterol || id:met-d-HDL_C	115078	0.000250499	28.8336
rs6073958	20	44551855	-0.0733268	0.00463155	4.90004e-56	0.198725	C	T	0.198725	HDL cholesterol || id:met-d-HDL_C	115078	0.00217338	250.649
rs150224153	20	43008981	-0.0903456	0.0112384	1.20005e-15	0.029238	T	C	0.029238	HDL cholesterol || id:met-d-HDL_C	115078	0.000561266	64.6245
rs6018652	20	46340974	0.0353694	0.00456606	5.90065e-16	0.792531	A	G	0.792531	HDL cholesterol || id:met-d-HDL_C	115078	0.000521139	60.0018
rs2298428	22	21982892	-0.0359541	0.00478107	5.19996e-15	0.182554	T	C	0.182554	HDL cholesterol || id:met-d-HDL_C	115078	0.00049118	56.5508
rs59484402	1	230302838	0.0414565	0.0041471	1.99986e-24	0.388312	C	CT	0.388312	Total triglycerides || id:met-d-Total_TG	115078	0.000867615	99.9283
rs79598313	1	27284913	0.105871	0.0132725	8.60003e-15	0.023202	T	C	0.023202	Total triglycerides || id:met-d-Total_TG	115078	0.000552607	63.6269
rs79439217	1	63060037	0.0836936	0.00418194	1.20005e-92	0.647276	T	TAAGAA	0.647276	Total triglycerides || id:met-d-Total_TG	115078	0.00346839	400.517
rs72986845	1	109615481	-0.0331813	0.00591253	2.5e-08	0.13555	C	A	0.13555	Total triglycerides || id:met-d-Total_TG	115078	0.000273608	31.4943
rs1128249	2	165528624	-0.0485905	0.00409311	4.30031e-34	0.391999	T	G	0.391999	Total triglycerides || id:met-d-Total_TG	115078	0.00122313	140.925
rs1260326	2	27730940	-0.0999564	0.00408283	4.79733e-138	0.603982	C	T	0.603982	Total triglycerides || id:met-d-Total_TG	115078	0.00518144	599.365
rs13423088	2	227026864	-0.0398415	0.00429602	1e-20	0.317021	A	T	0.317021	Total triglycerides || id:met-d-Total_TG	115078	0.00074683	86.0065
rs60960031	2	21530659	-0.0243197	0.00407916	3.09999e-09	0.402844	A	G	0.402844	Total triglycerides || id:met-d-Total_TG	115078	0.00030878	35.5441
rs11903847	2	25592918	-0.0235869	0.0043072	4.39997e-08	0.665068	C	T	0.665068	Total triglycerides || id:met-d-Total_TG	115078	0.000260523	29.9878
rs2678379	2	21226560	0.0977828	0.00492433	1e-90	0.793824	G	A	0.793824	Total triglycerides || id:met-d-Total_TG	115078	0.0034147	394.297
rs684773	3	135956305	0.0371947	0.00473316	3.29989e-16	0.767067	C	A	0.767067	Total triglycerides || id:met-d-Total_TG	115078	0.000536333	61.7522
rs9844972	3	150097635	0.0402682	0.00793474	4.90004e-08	0.070765	C	G	0.070765	Total triglycerides || id:met-d-Total_TG	115078	0.000223753	25.7544
rs13108218	4	3443931	-0.0367121	0.00413932	1.9002e-20	0.615355	G	A	0.615355	Total triglycerides || id:met-d-Total_TG	115078	0.00068308	78.6598
rs2035816	4	100508556	-0.0403075	0.00721235	1.29999e-08	0.0843	G	A	0.0843	Total triglycerides || id:met-d-Total_TG	115078	0.000271336	31.2328
rs4491981	4	171563776	-0.025833	0.00470408	9.80009e-09	0.241217	A	C	0.241217	Total triglycerides || id:met-d-Total_TG	115078	0.000261996	30.1573
rs3857142	4	15106036	0.0238564	0.00424674	6.80002e-09	0.663407	T	C	0.663407	Total triglycerides || id:met-d-Total_TG	115078	0.000274149	31.5567
rs1471251	4	87976359	0.0318618	0.00410343	7.50067e-16	0.397126	T	A	0.397126	Total triglycerides || id:met-d-Total_TG	115078	0.000523633	60.2891
rs37538	5	57610069	-0.0220531	0.00410749	1.29999e-08	0.602796	C	G	0.602796	Total triglycerides || id:met-d-Total_TG	115078	0.000250429	28.8256
rs11429307	5	55857025	-0.0566414	0.00509643	1.50003e-28	0.808481	G	GT	0.808481	Total triglycerides || id:met-d-Total_TG	115078	0.0010722	123.517
rs4704834	5	156443066	0.0388698	0.00417137	3.90032e-22	0.644037	G	A	0.644037	Total triglycerides || id:met-d-Total_TG	115078	0.000753958	86.828
rs28752924	6	31303922	0.0265503	0.00414231	2.80001e-10	0.445527	C	T	0.445527	Total triglycerides || id:met-d-Total_TG	115078	0.000356867	41.0815
rs117733303	6	160922870	-0.302407	0.0148122	1.80011e-93	0.0185	G	A	0.0185	Total triglycerides || id:met-d-Total_TG	115078	0.00360896	416.809
rs2186037	6	127455029	0.0314292	0.00400647	5.70033e-16	0.51879	G	A	0.51879	Total triglycerides || id:met-d-Total_TG	115078	0.000534464	61.5369
rs111909590	6	160545046	0.0574689	0.00985018	6.4e-10	0.043581	T	C	0.043581	Total triglycerides || id:met-d-Total_TG	115078	0.000295704	34.0385
rs74434374	6	31850308	0.0638559	0.00965537	8.4004e-12	0.044815	A	C	0.044815	Total triglycerides || id:met-d-Total_TG	115078	0.000379933	43.7378
rs998584	6	43757896	0.0308562	0.00399776	5.60015e-15	0.482334	A	C	0.482334	Total triglycerides || id:met-d-Total_TG	115078	0.000517409	59.5722
rs632057	6	139834012	-0.0366043	0.00413052	1.80011e-18	0.627779	G	T	0.627779	Total triglycerides || id:met-d-Total_TG	115078	0.000681971	78.5321
rs10455872	6	161010118	-0.178502	0.00740163	1.09901e-132	0.07899	G	A	0.07899	Total triglycerides || id:met-d-Total_TG	115078	0.00502863	581.599
rs73596816	6	161017363	-0.092618	0.0111168	1.59993e-16	0.033595	A	G	0.033595	Total triglycerides || id:met-d-Total_TG	115078	0.000602805	69.4103
rs6938550	6	20462138	-0.039835	0.00712834	2.30001e-08	0.914148	A	G	0.914148	Total triglycerides || id:met-d-Total_TG	115078	0.000271296	31.2281
rs28383314	6	32587213	0.0417524	0.00411915	5.90065e-25	0.62295	C	T	0.62295	Total triglycerides || id:met-d-Total_TG	115078	0.000892006	102.74
rs3812316	7	73020337	-0.123841	0.00595392	8.00018e-95	0.129264	G	C	0.129264	Total triglycerides || id:met-d-Total_TG	115078	0.00374542	432.629
rs56001710	7	25983400	-0.0300338	0.004177	6.79986e-14	0.58058	T	A	0.58058	Total triglycerides || id:met-d-Total_TG	115078	0.00044906	51.6992
rs11976955	7	130433594	0.0311031	0.00431585	1.80011e-13	0.314213	G	C	0.314213	Total triglycerides || id:met-d-Total_TG	115078	0.000451114	51.9358
rs72555385	7	73123473	0.0703491	0.00928038	4.49987e-14	0.04931	G	A	0.04931	Total triglycerides || id:met-d-Total_TG	115078	0.000499087	57.4616
rs1561748	8	19733244	-0.0640279	0.00486981	2.49977e-39	0.267457	C	G	0.267457	Total triglycerides || id:met-d-Total_TG	115078	0.00149993	172.865
rs328	8	19819724	-0.19034	0.00662907	1.30017e-185	0.10031	G	C	0.10031	Total triglycerides || id:met-d-Total_TG	115078	0.00711316	824.418
rs2081687	8	59388565	-0.0266004	0.00423005	1.89998e-10	0.663094	C	T	0.663094	Total triglycerides || id:met-d-Total_TG	115078	0.000343514	39.5437
rs28601761	8	126500031	-0.0864861	0.00409282	1.39959e-103	0.420164	G	C	0.420164	Total triglycerides || id:met-d-Total_TG	115078	0.00386521	446.519
rs3860847	8	126631799	0.03526	0.00490604	2.49977e-13	0.212511	A	G	0.212511	Total triglycerides || id:met-d-Total_TG	115078	0.000448658	51.6529
rs13265201	8	11493678	0.0327473	0.00412476	1.10002e-15	0.396268	G	C	0.396268	Total triglycerides || id:met-d-Total_TG	115078	0.000547424	63.0298
rs2478236	10	94797973	-0.0262343	0.00408231	2.29985e-12	0.403779	A	G	0.403779	Total triglycerides || id:met-d-Total_TG	115078	0.000358739	41.2971
rs10761716	10	64882300	-0.036317	0.00403023	6.79986e-20	0.441499	G	C	0.441499	Total triglycerides || id:met-d-Total_TG	115078	0.000705118	81.1994
rs883863	11	116389017	0.0252144	0.00436383	1.29999e-08	0.308022	A	G	0.308022	Total triglycerides || id:met-d-Total_TG	115078	0.00029003	33.3852
rs964184	11	116648917	-0.218916	0.00589191	1e-200	0.867255	C	G	0.867255	Total triglycerides || id:met-d-Total_TG	115078	0.0118542	1380.5
rs174580	11	61606642	0.0470749	0.00417813	1.50003e-30	0.351967	G	A	0.351967	Total triglycerides || id:met-d-Total_TG	115078	0.0011019	126.943
rs1047964	11	117156893	-0.230518	0.0203326	3.80014e-30	0.010073	T	G	0.010073	Total triglycerides || id:met-d-Total_TG	115078	0.0011157	128.533
rs141469619	11	116714293	0.282528	0.0211196	1.39991e-44	0.010141	G	A	0.010141	Total triglycerides || id:met-d-Total_TG	115078	0.00155269	178.955
rs2915400	11	14364951	0.0260142	0.0047513	1.6e-08	0.767812	C	T	0.767812	Total triglycerides || id:met-d-Total_TG	115078	0.00026043	29.977
rs2302263	11	64021821	0.0406468	0.00707093	9.90011e-09	0.088118	T	C	0.088118	Total triglycerides || id:met-d-Total_TG	115078	0.000287067	33.044
rs7133378	12	124409502	-0.0294477	0.00428826	6.00067e-13	0.319792	A	G	0.319792	Total triglycerides || id:met-d-Total_TG	115078	0.00040961	47.1556
rs76895963	12	4384844	-0.0918829	0.0155561	2.39999e-09	0.020556	G	T	0.020556	Total triglycerides || id:met-d-Total_TG	115078	0.000303071	34.8867
rs10649122	12	57650599	0.0324634	0.00526326	7.79992e-10	0.817537	A	ATCTC	0.817537	Total triglycerides || id:met-d-Total_TG	115078	0.000330478	38.0427
rs7140110	13	114544024	0.027646	0.0043695	8.9002e-11	0.299371	C	T	0.299371	Total triglycerides || id:met-d-Total_TG	115078	0.000347742	40.0307
rs261290	15	58678720	-0.0412972	0.00421668	2.09991e-23	0.654642	C	T	0.654642	Total triglycerides || id:met-d-Total_TG	115078	0.00083281	95.9163
rs633695	15	58725839	0.0287497	0.00441489	1.5e-10	0.29236	G	A	0.29236	Total triglycerides || id:met-d-Total_TG	115078	0.000368362	42.4052
rs150844304	15	43726625	0.145591	0.0126548	4.10015e-32	0.025676	C	A	0.025676	Total triglycerides || id:met-d-Total_TG	115078	0.00114886	132.358
rs34682685	16	72096227	0.0405038	0.00660155	3.09999e-10	0.103445	A	G	0.103445	Total triglycerides || id:met-d-Total_TG	115078	0.000327013	37.6437
rs2925979	16	81534790	-0.0326311	0.0043593	2.70023e-14	0.69893	C	T	0.69893	Total triglycerides || id:met-d-Total_TG	115078	0.000486661	56.0302
rs247616	16	56989590	-0.0312505	0.00427735	8.49963e-14	0.32471	T	C	0.32471	Total triglycerides || id:met-d-Total_TG	115078	0.000463629	53.3773
rs72836561	17	41926126	0.11592	0.0114538	4.79954e-25	0.031483	T	C	0.031483	Total triglycerides || id:met-d-Total_TG	115078	0.000889281	102.426
rs9889584	17	17434141	0.0512238	0.0082858	9.09997e-10	0.062205	A	G	0.062205	Total triglycerides || id:met-d-Total_TG	115078	0.000332	38.2179
rs56017239	17	40989002	0.0587308	0.0108324	2.1e-08	0.036381	G	A	0.036381	Total triglycerides || id:met-d-Total_TG	115078	0.000255375	29.3951
rs75634664	17	17538289	0.0490444	0.00869574	3.59998e-08	0.060203	G	C	0.060203	Total triglycerides || id:met-d-Total_TG	115078	0.000276346	31.8096
rs1801689	17	64210580	-0.0859925	0.011627	4.79954e-15	0.030531	C	A	0.030531	Total triglycerides || id:met-d-Total_TG	115078	0.000475102	54.6989
rs182611493	19	19458388	-0.113727	0.0192534	1.2e-09	0.012523	G	A	0.012523	Total triglycerides || id:met-d-Total_TG	115078	0.000303102	34.8903
rs2081194	19	49263477	-0.0249128	0.00419122	2.59998e-08	0.601355	C	G	0.601355	Total triglycerides || id:met-d-Total_TG	115078	0.000306929	35.3311
rs5112	19	45430280	0.0794199	0.00429964	2.39994e-79	0.533746	G	C	0.533746	Total triglycerides || id:met-d-Total_TG	115078	0.00295608	341.183
rs483082	19	45416178	0.0527258	0.00470965	2.09991e-29	0.236543	T	G	0.236543	Total triglycerides || id:met-d-Total_TG	115078	0.00108794	125.332
rs58542926	19	19379549	-0.108569	0.00762369	9.70063e-47	0.074402	T	C	0.074402	Total triglycerides || id:met-d-Total_TG	115078	0.00175924	202.803
rs116843064	19	8429323	-0.234034	0.0143419	1.20005e-60	0.019852	A	G	0.019852	Total triglycerides || id:met-d-Total_TG	115078	0.0023086	266.279
rs62117489	19	8442202	-0.0556104	0.0086797	7.50067e-11	0.05647	A	C	0.05647	Total triglycerides || id:met-d-Total_TG	115078	0.000356579	41.0483
rs7679	20	44576502	0.0449599	0.00514644	6.29941e-20	0.186404	C	T	0.186404	Total triglycerides || id:met-d-Total_TG	115078	0.00066276	76.3184
rs2092479	20	39204644	-0.0240745	0.00427109	2e-09	0.32623	G	C	0.32623	Total triglycerides || id:met-d-Total_TG	115078	0.00027601	31.7709
rs62222988	21	40569508	0.0208249	0.00414583	4.70002e-08	0.373877	C	T	0.373877	Total triglycerides || id:met-d-Total_TG	115078	0.000219207	25.231
rs79439217	1	63060037	0.0797233	0.00415754	3.50026e-85	0.647276	T	TAAGAA	0.647276	Triglycerides in VLDL || id:met-d-VLDL_TG	115078	0.00318508	367.697
rs79598313	1	27284913	0.107092	0.013195	1.9002e-15	0.023202	T	C	0.023202	Triglycerides in VLDL || id:met-d-VLDL_TG	115078	0.000572077	65.87
rs59484402	1	230302838	0.0429891	0.00412291	1.59993e-26	0.388312	C	CT	0.388312	Triglycerides in VLDL || id:met-d-VLDL_TG	115078	0.000943858	108.718
rs1260326	2	27730940	-0.0957776	0.00405891	4.60257e-129	0.603982	C	T	0.603982	Triglycerides in VLDL || id:met-d-VLDL_TG	115078	0.00481527	556.803
rs13423088	2	227026864	-0.0403869	0.00427085	2.09991e-21	0.317021	A	T	0.317021	Triglycerides in VLDL || id:met-d-VLDL_TG	115078	0.000776467	89.4221
rs676210	2	21231524	-0.100842	0.0048969	2.39994e-97	0.205765	A	G	0.205765	Triglycerides in VLDL || id:met-d-VLDL_TG	115078	0.00367156	424.065
rs60960031	2	21530659	-0.0233656	0.00405526	1e-08	0.402844	A	G	0.402844	Triglycerides in VLDL || id:met-d-VLDL_TG	115078	0.000288402	33.1978
rs11903847	2	25592918	-0.0239306	0.00428197	2.99999e-08	0.665068	C	T	0.665068	Triglycerides in VLDL || id:met-d-VLDL_TG	115078	0.000271337	31.2329
rs13389219	2	165528876	-0.0495707	0.00406794	7.00003e-36	0.392528	T	C	0.392528	Triglycerides in VLDL || id:met-d-VLDL_TG	115078	0.00128869	148.489
rs9844972	3	150097635	0.0408533	0.00788822	3.40001e-08	0.070765	C	G	0.070765	Triglycerides in VLDL || id:met-d-VLDL_TG	115078	0.000233025	26.8218
rs684773	3	135956305	0.0339616	0.00470541	5.30029e-14	0.767067	C	A	0.767067	Triglycerides in VLDL || id:met-d-VLDL_TG	115078	0.000452473	52.0923
rs9968117	3	52838654	-0.0354418	0.00609365	1.79999e-08	0.120934	T	C	0.120934	Triglycerides in VLDL || id:met-d-VLDL_TG	115078	0.000293871	33.8274
rs79287178	3	172294500	0.0637789	0.012056	3.69999e-08	0.0311	A	G	0.0311	Triglycerides in VLDL || id:met-d-VLDL_TG	115078	0.000243136	27.9859
rs1471251	4	87976359	0.0306681	0.00407944	4.90004e-15	0.397126	T	A	0.397126	Triglycerides in VLDL || id:met-d-VLDL_TG	115078	0.000490871	56.5152
rs13108218	4	3443931	-0.0370454	0.00411512	4.60045e-21	0.615355	G	A	0.615355	Triglycerides in VLDL || id:met-d-VLDL_TG	115078	0.000703729	81.0394
rs4491981	4	171563776	-0.0265019	0.00467658	2.99999e-09	0.241217	A	C	0.241217	Triglycerides in VLDL || id:met-d-VLDL_TG	115078	0.000278987	32.1137
rs3857142	4	15106036	0.0240737	0.00422191	4.60002e-09	0.663407	T	C	0.663407	Triglycerides in VLDL || id:met-d-VLDL_TG	115078	0.000282457	32.5132
rs2035816	4	100508556	-0.0394657	0.00717018	2.59998e-08	0.0843	G	A	0.0843	Triglycerides in VLDL || id:met-d-VLDL_TG	115078	0.000263192	30.2951
rs37538	5	57610069	-0.0221486	0.0040834	8.19993e-09	0.602796	C	G	0.602796	Triglycerides in VLDL || id:met-d-VLDL_TG	115078	0.000255591	29.4199
rs11429307	5	55857025	-0.0566753	0.00506654	6.29941e-29	0.808481	G	GT	0.808481	Triglycerides in VLDL || id:met-d-VLDL_TG	115078	0.00108618	125.129
rs4704834	5	156443066	0.03787	0.00414691	1.59993e-21	0.644037	G	A	0.644037	Triglycerides in VLDL || id:met-d-VLDL_TG	115078	0.00072416	83.3938
rs28752924	6	31303922	0.0251865	0.00411684	1.79999e-09	0.445527	C	T	0.445527	Triglycerides in VLDL || id:met-d-VLDL_TG	115078	0.000325143	37.4283
rs111909590	6	160545046	0.0544683	0.00978962	3.79997e-09	0.043581	T	C	0.043581	Triglycerides in VLDL || id:met-d-VLDL_TG	115078	0.000268935	30.9563
rs74434374	6	31850308	0.0633528	0.00959601	1.10002e-11	0.044815	A	C	0.044815	Triglycerides in VLDL || id:met-d-VLDL_TG	115078	0.000378611	43.5856
rs28383314	6	32587213	0.0405153	0.00409383	8.60003e-24	0.62295	C	T	0.62295	Triglycerides in VLDL || id:met-d-VLDL_TG	115078	0.000850387	97.9424
rs2186037	6	127455029	0.0324268	0.00398184	4.60045e-17	0.51879	G	A	0.51879	Triglycerides in VLDL || id:met-d-VLDL_TG	115078	0.000575968	66.3182
rs10455872	6	161010118	-0.194613	0.00735613	3.1989e-158	0.07899	G	A	0.07899	Triglycerides in VLDL || id:met-d-VLDL_TG	115078	0.00604532	699.902
rs73596816	6	161017363	-0.104194	0.0110484	1e-20	0.033595	A	G	0.033595	Triglycerides in VLDL || id:met-d-VLDL_TG	115078	0.000772252	88.9363
rs632057	6	139834012	-0.0358025	0.00410513	4.49987e-18	0.627779	G	T	0.627779	Triglycerides in VLDL || id:met-d-VLDL_TG	115078	0.000660532	76.0616
rs998584	6	43757896	0.0318672	0.00397318	7.29962e-16	0.482334	A	C	0.482334	Triglycerides in VLDL || id:met-d-VLDL_TG	115078	0.000558697	64.3286
rs3127580	6	160710851	-0.0326566	0.00545695	2.1e-09	0.156206	T	C	0.156206	Triglycerides in VLDL || id:met-d-VLDL_TG	115078	0.00031111	35.8125
rs117733303	6	160922870	-0.324182	0.0147211	2.60016e-108	0.0185	G	A	0.0185	Triglycerides in VLDL || id:met-d-VLDL_TG	115078	0.00419642	484.942
rs11976955	7	130433594	0.0322551	0.0042904	1.50003e-14	0.314213	G	C	0.314213	Triglycerides in VLDL || id:met-d-VLDL_TG	115078	0.000490903	56.5189
rs72555385	7	73123473	0.0706717	0.00922566	2.80027e-14	0.04931	G	A	0.04931	Triglycerides in VLDL || id:met-d-VLDL_TG	115078	0.000509662	58.6798
rs56001710	7	25983400	-0.0300696	0.00415237	5.70033e-14	0.58058	T	A	0.58058	Triglycerides in VLDL || id:met-d-VLDL_TG	115078	0.000455484	52.4392
rs3812316	7	73020337	-0.123347	0.00591881	1.69981e-95	0.129264	G	C	0.129264	Triglycerides in VLDL || id:met-d-VLDL_TG	115078	0.00375976	434.291
rs328	8	19819724	-0.191754	0.00659038	1.1995e-190	0.10031	G	C	0.10031	Triglycerides in VLDL || id:met-d-VLDL_TG	115078	0.00730285	846.565
rs59296513	8	22882293	-0.0245069	0.00427887	1.09999e-08	0.320421	A	G	0.320421	Triglycerides in VLDL || id:met-d-VLDL_TG	115078	0.000284972	32.8028
rs28601761	8	126500031	-0.081742	0.00406893	5.10035e-94	0.420164	G	C	0.420164	Triglycerides in VLDL || id:met-d-VLDL_TG	115078	0.00349476	403.573
rs3860847	8	126631799	0.0340019	0.0048774	7.19946e-13	0.212511	A	G	0.212511	Triglycerides in VLDL || id:met-d-VLDL_TG	115078	0.000422138	48.5984
rs13265201	8	11493678	0.0343431	0.00410069	3.50026e-17	0.396268	G	C	0.396268	Triglycerides in VLDL || id:met-d-VLDL_TG	115078	0.000609127	70.1387
rs1561748	8	19733244	-0.0639779	0.00484138	1.80011e-39	0.267457	C	G	0.267457	Triglycerides in VLDL || id:met-d-VLDL_TG	115078	0.0015152	174.628
rs2081687	8	59388565	-0.0252869	0.00420536	1e-09	0.663094	C	T	0.663094	Triglycerides in VLDL || id:met-d-VLDL_TG	115078	0.000314091	36.1557
rs10761716	10	64882300	-0.0382881	0.00400653	3.40017e-22	0.441499	G	C	0.441499	Triglycerides in VLDL || id:met-d-VLDL_TG	115078	0.000792965	91.3237
rs835273	10	94796504	-0.0260021	0.00409323	2.99985e-12	0.384862	T	A	0.384862	Triglycerides in VLDL || id:met-d-VLDL_TG	115078	0.000350542	40.3531
rs174580	11	61606642	0.0478814	0.00415367	6.79986e-32	0.351967	G	A	0.351967	Triglycerides in VLDL || id:met-d-VLDL_TG	115078	0.00115339	132.881
rs12294913	11	64004643	0.0542684	0.00950201	4.90004e-09	0.049059	G	C	0.049059	Triglycerides in VLDL || id:met-d-VLDL_TG	115078	0.000283366	32.6179
rs883863	11	116389017	0.0255202	0.00433828	7.10003e-09	0.308022	A	G	0.308022	Triglycerides in VLDL || id:met-d-VLDL_TG	115078	0.000300615	34.6039
rs964184	11	116648917	-0.214736	0.00585741	1e-200	0.867255	C	G	0.867255	Triglycerides in VLDL || id:met-d-VLDL_TG	115078	0.0115442	1343.97
rs1047964	11	117156893	-0.240013	0.0202136	4.90004e-33	0.010073	T	G	0.010073	Triglycerides in VLDL || id:met-d-VLDL_TG	115078	0.00122365	140.986
rs144018203	11	116916060	0.271736	0.0201174	3.10027e-45	0.010654	C	G	0.010654	Triglycerides in VLDL || id:met-d-VLDL_TG	115078	0.00158296	182.45
rs2970332	11	14360435	0.0255034	0.00472167	2.69998e-08	0.767338	A	G	0.767338	Triglycerides in VLDL || id:met-d-VLDL_TG	115078	0.000253456	29.1741
rs4760254	12	57766392	-0.0285173	0.00464729	7.49998e-10	0.239057	C	G	0.239057	Triglycerides in VLDL || id:met-d-VLDL_TG	115078	0.000327102	37.6539
rs76895963	12	4384844	-0.0873351	0.0154645	1.09999e-08	0.020556	G	T	0.020556	Triglycerides in VLDL || id:met-d-VLDL_TG	115078	0.000277072	31.8932
rs7133378	12	124409502	-0.0304588	0.00426302	8.30042e-14	0.319792	A	G	0.319792	Triglycerides in VLDL || id:met-d-VLDL_TG	115078	0.00044341	51.0485
rs7140110	13	114544024	0.0278418	0.00434372	4.60045e-11	0.299371	C	T	0.299371	Triglycerides in VLDL || id:met-d-VLDL_TG	115078	0.000356881	41.0831
rs11636087	15	63788267	0.023207	0.00442395	4.60002e-08	0.294223	C	T	0.294223	Triglycerides in VLDL || id:met-d-VLDL_TG	115078	0.000239068	27.5176
rs150844304	15	43726625	0.138023	0.0125819	1.99986e-29	0.025676	C	A	0.025676	Triglycerides in VLDL || id:met-d-VLDL_TG	115078	0.00104463	120.338
rs34682685	16	72096227	0.040278	0.00656291	4.20001e-10	0.103445	A	G	0.103445	Triglycerides in VLDL || id:met-d-VLDL_TG	115078	0.000327196	37.6648
rs2925979	16	81534790	-0.0331601	0.00433378	6.20012e-15	0.69893	C	T	0.69893	Triglycerides in VLDL || id:met-d-VLDL_TG	115078	0.000508493	58.5451
rs11644601	16	15172118	-0.0220691	0.00436909	2.69998e-08	0.296692	C	T	0.296692	Triglycerides in VLDL || id:met-d-VLDL_TG	115078	0.000221666	25.5141
rs7205804	16	57004889	-0.0290457	0.00401319	1.39991e-13	0.44038	A	G	0.44038	Triglycerides in VLDL || id:met-d-VLDL_TG	115078	0.000454982	52.3814
rs72836561	17	41926126	0.122688	0.0113866	7.00003e-28	0.031483	T	C	0.031483	Triglycerides in VLDL || id:met-d-VLDL_TG	115078	0.00100783	116.094
rs1801689	17	64210580	-0.104187	0.0115589	3.19963e-21	0.030531	C	A	0.030531	Triglycerides in VLDL || id:met-d-VLDL_TG	115078	0.000705497	81.2431
rs9889584	17	17434141	0.0513095	0.00823723	6.59994e-10	0.062205	A	G	0.062205	Triglycerides in VLDL || id:met-d-VLDL_TG	115078	0.00033705	38.7995
rs75634664	17	17538289	0.0485679	0.00864477	4e-08	0.060203	G	C	0.060203	Triglycerides in VLDL || id:met-d-VLDL_TG	115078	0.000274208	31.5634
rs56017239	17	40989002	0.0578851	0.0107689	2.30001e-08	0.036381	G	A	0.036381	Triglycerides in VLDL || id:met-d-VLDL_TG	115078	0.000251009	28.8924
rs371786442	19	8423432	0.0559387	0.00870026	6.4003e-11	0.944099	A	AT	0.944099	Triglycerides in VLDL || id:met-d-VLDL_TG	115078	0.000359097	41.3383
rs483082	19	45416178	0.0471371	0.00468217	5.70033e-24	0.236543	T	G	0.236543	Triglycerides in VLDL || id:met-d-VLDL_TG	115078	0.000879947	101.35
rs58542926	19	19379549	-0.112449	0.00757921	1.59993e-50	0.074402	T	C	0.074402	Triglycerides in VLDL || id:met-d-VLDL_TG	115078	0.00190915	220.118
rs187429064	19	19380513	-0.110844	0.0181324	4.49997e-10	0.013452	G	A	0.013452	Triglycerides in VLDL || id:met-d-VLDL_TG	115078	0.000324624	37.3686
rs5112	19	45430280	0.0823341	0.00427456	2.60016e-86	0.533746	G	C	0.533746	Triglycerides in VLDL || id:met-d-VLDL_TG	115078	0.00321356	370.996
rs116843064	19	8429323	-0.232188	0.0142582	2.60016e-60	0.019852	A	G	0.019852	Triglycerides in VLDL || id:met-d-VLDL_TG	115078	0.0022991	265.181
rs2092479	20	39204644	-0.0224482	0.00424614	1.89998e-08	0.32623	G	C	0.32623	Triglycerides in VLDL || id:met-d-VLDL_TG	115078	0.000242816	27.949
rs7679	20	44576502	0.0405418	0.00511638	1.20005e-16	0.186404	C	T	0.186404	Triglycerides in VLDL || id:met-d-VLDL_TG	115078	0.00054532	62.7875
rs182050989	1	27262545	0.0894453	0.0123635	1.20005e-12	0.028141	T	C	0.028141	Triglycerides in LDL || id:met-d-LDL_TG	115078	0.000454614	52.3389
rs1168034	1	62963914	0.0614945	0.00426647	5.50047e-48	0.644683	C	G	0.644683	Triglycerides in LDL || id:met-d-LDL_TG	115078	0.00180202	207.744
rs641154	1	234864214	0.022282	0.00408709	1.89998e-08	0.493356	T	C	0.493356	Triglycerides in LDL || id:met-d-LDL_TG	115078	0.000258211	29.7216
rs629301	1	109818306	0.0626311	0.00490647	7.29962e-40	0.778046	T	G	0.778046	Triglycerides in LDL || id:met-d-LDL_TG	115078	0.00141395	162.942
rs10864726	1	230296153	-0.0412969	0.00417937	2.49977e-24	0.605466	T	C	0.605466	Triglycerides in LDL || id:met-d-LDL_TG	115078	0.00084772	97.635
rs115744932	1	110941510	-0.0440395	0.00814095	4.39997e-08	0.06722	T	C	0.06722	Triglycerides in LDL || id:met-d-LDL_TG	115078	0.000254233	29.2636
rs34722314	2	21271707	-0.0840114	0.00599527	6.20012e-48	0.136109	A	T	0.136109	Triglycerides in LDL || id:met-d-LDL_TG	115078	0.00170344	196.359
rs2943652	2	227108446	0.0308551	0.00425577	1.9002e-12	0.644808	T	C	0.644808	Triglycerides in LDL || id:met-d-LDL_TG	115078	0.00045657	52.5642
rs1260326	2	27730940	-0.103714	0.00417054	4.89779e-141	0.603982	C	T	0.603982	Triglycerides in LDL || id:met-d-LDL_TG	115078	0.00534528	618.419
rs1128249	2	165528624	-0.0375744	0.00418105	4.79954e-20	0.391999	T	G	0.391999	Triglycerides in LDL || id:met-d-LDL_TG	115078	0.00070132	80.7618
rs78058190	2	219699999	0.0557144	0.0105656	2.39999e-08	0.0501	A	G	0.0501	Triglycerides in LDL || id:met-d-LDL_TG	115078	0.000241574	27.806
rs140798831	2	21149771	-0.0277524	0.00430962	1.9002e-11	0.656802	C	T	0.656802	Triglycerides in LDL || id:met-d-LDL_TG	115078	0.000360225	41.4682
rs35757519	2	169896209	0.0226306	0.00413336	1.5e-08	0.446752	C	T	0.446752	Triglycerides in LDL || id:met-d-LDL_TG	115078	0.000260424	29.9763
rs523118	3	135965888	0.0433848	0.00483922	2.80027e-20	0.767024	G	T	0.767024	Triglycerides in LDL || id:met-d-LDL_TG	115078	0.000697957	80.3742
rs11925442	3	170687273	0.0362379	0.00622292	1.09999e-09	0.123641	C	T	0.123641	Triglycerides in LDL || id:met-d-LDL_TG	115078	0.00029459	33.9102
rs1471251	4	87976359	0.0293862	0.00419107	1.59993e-12	0.397126	T	A	0.397126	Triglycerides in LDL || id:met-d-LDL_TG	115078	0.000427031	49.162
rs10008637	4	77414144	0.0217887	0.00410218	1.40001e-08	0.461937	C	T	0.461937	Triglycerides in LDL || id:met-d-LDL_TG	115078	0.000245095	28.2115
rs13108218	4	3443931	-0.029365	0.00422772	8.69961e-13	0.615355	G	A	0.615355	Triglycerides in LDL || id:met-d-LDL_TG	115078	0.000419057	48.2436
rs11429307	5	55857025	-0.0474092	0.00520539	3.59998e-20	0.808481	G	GT	0.808481	Triglycerides in LDL || id:met-d-LDL_TG	115078	0.0007203	82.949
rs4704834	5	156443066	0.0438284	0.00426055	2.19989e-26	0.644037	G	A	0.644037	Triglycerides in LDL || id:met-d-LDL_TG	115078	0.000918731	105.821
rs146203232	6	160521885	0.06607	0.00781059	5.00035e-19	0.07466	T	C	0.07466	Triglycerides in LDL || id:met-d-LDL_TG	115078	0.000621411	71.5539
rs1052248	6	31556581	0.030815	0.0046702	1.7e-09	0.257925	A	T	0.257925	Triglycerides in LDL || id:met-d-LDL_TG	115078	0.000378178	43.5357
rs6905288	6	43758873	0.0246634	0.00411233	3.79997e-10	0.568549	A	G	0.568549	Triglycerides in LDL || id:met-d-LDL_TG	115078	0.000312465	35.9685
rs632057	6	139834012	-0.0338065	0.00422363	2.90001e-15	0.627779	G	T	0.627779	Triglycerides in LDL || id:met-d-LDL_TG	115078	0.00055641	64.065
rs2800709	6	127439297	0.0228208	0.00410188	2.5e-08	0.519847	G	T	0.519847	Triglycerides in LDL || id:met-d-LDL_TG	115078	0.000268897	30.952
rs186696265	6	161111700	-0.221239	0.0172257	1.9002e-40	0.014352	T	C	0.014352	Triglycerides in LDL || id:met-d-LDL_TG	115078	0.00143138	164.954
rs9271573	6	32590501	0.0400878	0.00415519	7.10068e-22	0.593649	C	A	0.593649	Triglycerides in LDL || id:met-d-LDL_TG	115078	0.000808164	93.0754
rs11976955	7	130433594	0.0254024	0.00440923	1.89998e-08	0.314213	G	C	0.314213	Triglycerides in LDL || id:met-d-LDL_TG	115078	0.000288341	33.1907
rs34060476	7	73037956	-0.0987912	0.00598671	1.39991e-59	0.134803	G	A	0.134803	Triglycerides in LDL || id:met-d-LDL_TG	115078	0.0023607	272.303
rs12701713	7	1090505	-0.0276234	0.00495992	4.30002e-08	0.216732	A	G	0.216732	Triglycerides in LDL || id:met-d-LDL_TG	115078	0.000269461	31.0168
rs72555385	7	73123473	0.0647708	0.00948119	5.30029e-12	0.04931	G	A	0.04931	Triglycerides in LDL || id:met-d-LDL_TG	115078	0.000405382	46.6687
rs10096633	8	19830921	-0.116894	0.00618337	1.59993e-82	0.123912	T	C	0.123912	Triglycerides in LDL || id:met-d-LDL_TG	115078	0.00309596	357.377
rs1495741	8	18272881	-0.0348924	0.00491607	1.99986e-13	0.779137	A	G	0.779137	Triglycerides in LDL || id:met-d-LDL_TG	115078	0.000437566	50.3753
rs8192870	8	59412066	-0.026274	0.00431099	3.2e-09	0.657839	G	T	0.657839	Triglycerides in LDL || id:met-d-LDL_TG	115078	0.000322675	37.1442
rs112875651	8	126506694	-0.0966922	0.00423637	6.9024e-121	0.392383	A	G	0.392383	Triglycerides in LDL || id:met-d-LDL_TG	115078	0.00450652	520.94
rs144503444	8	19773155	0.140082	0.0154004	1.20005e-18	0.018253	C	T	0.018253	Triglycerides in LDL || id:met-d-LDL_TG	115078	0.000718449	82.7357
rs3860846	8	126631687	0.0270715	0.00461788	4.09996e-09	0.275973	T	C	0.275973	Triglycerides in LDL || id:met-d-LDL_TG	115078	0.00029855	34.3662
rs2740488	9	107661742	-0.0356725	0.00463853	4.30031e-14	0.265313	C	A	0.265313	Triglycerides in LDL || id:met-d-LDL_TG	115078	0.000513678	59.1424
rs581080	9	15305378	0.0339734	0.00532574	9.60064e-11	0.820396	C	G	0.820396	Triglycerides in LDL || id:met-d-LDL_TG	115078	0.000353486	40.6921
rs6479877	10	64878118	-0.0241668	0.00412686	2.1e-09	0.443598	G	C	0.443598	Triglycerides in LDL || id:met-d-LDL_TG	115078	0.000297905	34.2919
rs12263369	10	94823343	0.0250604	0.00415813	1.5e-10	0.591595	T	C	0.591595	Triglycerides in LDL || id:met-d-LDL_TG	115078	0.000315537	36.3222
rs10881987	10	93641869	-0.0270995	0.00409612	1.99986e-11	0.527443	G	A	0.527443	Triglycerides in LDL || id:met-d-LDL_TG	115078	0.000380207	43.7693
rs964184	11	116648917	-0.183688	0.00601929	1e-200	0.867255	C	G	0.867255	Triglycerides in LDL || id:met-d-LDL_TG	115078	0.00802746	931.244
rs174544	11	61567753	0.0316467	0.00442101	9.70063e-13	0.30588	A	C	0.30588	Triglycerides in LDL || id:met-d-LDL_TG	115078	0.00044507	51.2397
rs1047964	11	117156893	-0.1393	0.0207722	2.19989e-11	0.010073	T	G	0.010073	Triglycerides in LDL || id:met-d-LDL_TG	115078	0.000390639	44.9707
rs141469619	11	116714293	0.22139	0.0215762	3.40017e-27	0.010141	G	A	0.010141	Triglycerides in LDL || id:met-d-LDL_TG	115078	0.000914064	105.283
rs7978610	12	124468572	-0.0248735	0.00432391	1.6e-09	0.334677	C	G	0.334677	Triglycerides in LDL || id:met-d-LDL_TG	115078	0.000287477	33.0912
rs7979473	12	121420260	-0.0241047	0.00422956	1.40001e-08	0.612997	G	A	0.612997	Triglycerides in LDL || id:met-d-LDL_TG	115078	0.000282162	32.4792
rs10649122	12	57650599	0.0348587	0.00537651	3.79997e-10	0.817537	A	ATCTC	0.817537	Triglycerides in LDL || id:met-d-LDL_TG	115078	0.000365149	42.0353
rs76895963	12	4384844	-0.0966114	0.0158908	4.20001e-09	0.020556	G	T	0.020556	Triglycerides in LDL || id:met-d-LDL_TG	115078	0.000321095	36.9622
rs6602911	13	114547372	0.0282946	0.00425441	1.99986e-11	0.360032	T	C	0.360032	Triglycerides in LDL || id:met-d-LDL_TG	115078	0.000384211	44.2304
rs7157785	14	64235556	0.0372884	0.00557989	3.10027e-12	0.159922	T	G	0.159922	Triglycerides in LDL || id:met-d-LDL_TG	115078	0.000387914	44.6569
rs6573778	14	24872209	-0.0251457	0.00410269	9.20005e-10	0.517346	C	T	0.517346	Triglycerides in LDL || id:met-d-LDL_TG	115078	0.000326329	37.5649
rs261290	15	58678720	-0.187013	0.00429654	1e-200	0.654642	C	T	0.654642	Triglycerides in LDL || id:met-d-LDL_TG	115078	0.0161965	1894.52
rs16939991	15	58555798	-0.0447592	0.00461774	6.29941e-23	0.267176	G	C	0.267176	Triglycerides in LDL || id:met-d-LDL_TG	115078	0.000815754	93.9503
rs6078	15	58833993	0.0843743	0.0121936	2.70023e-12	0.028854	A	G	0.028854	Triglycerides in LDL || id:met-d-LDL_TG	115078	0.000415895	47.8794
rs633695	15	58725839	0.146333	0.00449852	1e-200	0.29236	G	A	0.29236	Triglycerides in LDL || id:met-d-LDL_TG	115078	0.00911125	1058.13
rs261337	15	58735449	0.0522909	0.00897744	4.20001e-09	0.05568	C	T	0.05568	Triglycerides in LDL || id:met-d-LDL_TG	115078	0.000294732	33.9265
rs150844304	15	43726625	0.155361	0.0128945	1.80011e-35	0.025676	C	A	0.025676	Triglycerides in LDL || id:met-d-LDL_TG	115078	0.0012599	145.167
rs2000999	16	72108093	0.0368003	0.00521696	2.70023e-13	0.188616	A	G	0.188616	Triglycerides in LDL || id:met-d-LDL_TG	115078	0.000432203	49.7577
rs72769438	16	1017982	-0.0353388	0.00653354	3.09999e-08	0.110155	C	T	0.110155	Triglycerides in LDL || id:met-d-LDL_TG	115078	0.000254158	29.2549
rs75679663	17	4667972	-0.159816	0.0223753	2.49977e-12	0.008603	A	C	0.008603	Triglycerides in LDL || id:met-d-LDL_TG	115078	0.000443117	51.0147
rs4794057	17	45786452	0.0223638	0.00410316	1.29999e-08	0.517277	T	C	0.517277	Triglycerides in LDL || id:met-d-LDL_TG	115078	0.000258077	29.7062
rs12601919	17	65825374	0.0315313	0.00523558	6.49995e-10	0.188897	G	A	0.188897	Triglycerides in LDL || id:met-d-LDL_TG	115078	0.000315083	36.2699
rs429358	19	45411941	0.0872417	0.00565592	8.49963e-57	0.154825	C	T	0.154825	Triglycerides in LDL || id:met-d-LDL_TG	115078	0.00206325	237.922
rs8107974	19	19388500	-0.0828401	0.00774221	2.09991e-28	0.075555	T	A	0.075555	Triglycerides in LDL || id:met-d-LDL_TG	115078	0.000993865	114.484
rs550455	19	49136515	-0.0334096	0.00479465	7.70016e-12	0.240868	C	T	0.240868	Triglycerides in LDL || id:met-d-LDL_TG	115078	0.000421748	48.5536
rs116843064	19	8429323	-0.157294	0.0146513	1.50003e-27	0.019852	A	G	0.019852	Triglycerides in LDL || id:met-d-LDL_TG	115078	0.00100056	115.256
rs17242381	19	11206729	-0.0530913	0.00617302	6.29941e-18	0.126669	C	T	0.126669	Triglycerides in LDL || id:met-d-LDL_TG	115078	0.000642362	73.968
rs6073958	20	44551855	0.0666876	0.00512779	7.89951e-41	0.198725	C	T	0.198725	Triglycerides in LDL || id:met-d-LDL_TG	115078	0.00146757	169.131
rs6090040	20	62692060	-0.0228297	0.00410496	1.2e-08	0.52	C	A	0.52	Triglycerides in LDL || id:met-d-LDL_TG	115078	0.000268704	30.9296
rs6129624	20	39167592	-0.0280554	0.00440137	2.39994e-11	0.335254	A	G	0.335254	Triglycerides in LDL || id:met-d-LDL_TG	115078	0.000352949	40.6303
rs4817999	21	40554355	0.024913	0.00412679	1.29999e-09	0.565947	A	C	0.565947	Triglycerides in LDL || id:met-d-LDL_TG	115078	0.00031659	36.4435
rs1198433	1	23756695	0.030483	0.00592729	4.49997e-08	0.864409	G	A	0.864409	Triglycerides in HDL || id:met-d-HDL_TG	115078	0.000229779	26.4482
rs79439217	1	63060037	0.103214	0.00426055	1.69824e-134	0.647276	T	TAAGAA	0.647276	Triglycerides in HDL || id:met-d-HDL_TG	115078	0.00507393	586.865
rs1260326	2	27730940	-0.0975038	0.00416081	2.69774e-126	0.603982	C	T	0.603982	Triglycerides in HDL || id:met-d-HDL_TG	115078	0.00474928	549.136
rs4665710	2	21221035	0.0652024	0.00500846	2.19989e-40	0.79259	C	A	0.79259	Triglycerides in HDL || id:met-d-HDL_TG	115078	0.00147058	169.477
rs1128249	2	165528624	-0.0377278	0.00417129	4.00037e-20	0.391999	T	G	0.391999	Triglycerides in HDL || id:met-d-HDL_TG	115078	0.000710365	81.804
rs870526	2	20369562	-0.0294307	0.00407758	5.30029e-14	0.521399	T	C	0.521399	Triglycerides in HDL || id:met-d-HDL_TG	115078	0.000452488	52.0941
rs1515098	2	227073854	0.0312678	0.00436276	8.99912e-13	0.680929	T	C	0.680929	Triglycerides in HDL || id:met-d-HDL_TG	115078	0.000446155	51.3647
rs684773	3	135956305	0.0350577	0.00482066	2.09991e-14	0.767067	C	A	0.767067	Triglycerides in HDL || id:met-d-HDL_TG	115078	0.000459369	52.8867
rs56819515	3	170712913	0.0385368	0.00614049	3.50002e-10	0.126976	A	T	0.126976	Triglycerides in HDL || id:met-d-HDL_TG	115078	0.00034214	39.3856
rs2035403	4	88018991	0.0327698	0.00415826	4.30031e-16	0.398324	G	A	0.398324	Triglycerides in HDL || id:met-d-HDL_TG	115078	0.000539384	62.1036
rs293435	4	69588052	0.0257065	0.00451057	2.30001e-08	0.288514	T	C	0.288514	Triglycerides in HDL || id:met-d-HDL_TG	115078	0.000282168	32.48
rs2035816	4	100508556	-0.0424444	0.00734674	1.29999e-09	0.0843	G	A	0.0843	Triglycerides in HDL || id:met-d-HDL_TG	115078	0.000289957	33.3767
rs13108218	4	3443931	-0.0280213	0.00421645	2.90001e-12	0.615355	G	A	0.615355	Triglycerides in HDL || id:met-d-HDL_TG	115078	0.00038364	44.1647
rs141054404	4	185210119	-0.123423	0.0241939	4.20001e-08	0.00739	C	T	0.00739	Triglycerides in HDL || id:met-d-HDL_TG	115078	0.000226094	26.0239
rs4704834	5	156443066	0.0227549	0.00424994	2.5e-08	0.644037	G	A	0.644037	Triglycerides in HDL || id:met-d-HDL_TG	115078	0.000249048	28.6666
rs11429307	5	55857025	-0.043975	0.00519242	1.80011e-17	0.808481	G	GT	0.808481	Triglycerides in HDL || id:met-d-HDL_TG	115078	0.000622887	71.724
rs117733303	6	160922870	-0.169156	0.0151078	2.80027e-29	0.0185	G	A	0.0185	Triglycerides in HDL || id:met-d-HDL_TG	115078	0.0010882	125.362
rs2800708	6	127437617	0.0220137	0.00409156	3.69999e-08	0.530188	T	C	0.530188	Triglycerides in HDL || id:met-d-HDL_TG	115078	0.000251482	28.9468
rs6938550	6	20462138	-0.0385132	0.00727058	1.7e-08	0.914148	A	G	0.914148	Triglycerides in HDL || id:met-d-HDL_TG	115078	0.000243771	28.0591
rs28383314	6	32587213	0.0397025	0.00420135	1e-21	0.62295	C	T	0.62295	Triglycerides in HDL || id:met-d-HDL_TG	115078	0.000775405	89.2998
rs632057	6	139834012	-0.0327626	0.00421294	1.10002e-14	0.627779	G	T	0.627779	Triglycerides in HDL || id:met-d-HDL_TG	115078	0.00052525	60.4754
rs28752924	6	31303922	0.0281103	0.00422497	1.50003e-11	0.445527	C	T	0.445527	Triglycerides in HDL || id:met-d-HDL_TG	115078	0.000384525	44.2666
rs12208357	6	160543148	0.0455283	0.0080088	1.29999e-09	0.069998	T	C	0.069998	Triglycerides in HDL || id:met-d-HDL_TG	115078	0.000280746	32.3162
rs10455872	6	161010118	-0.100978	0.00754933	1e-42	0.07899	G	A	0.07899	Triglycerides in HDL || id:met-d-HDL_TG	115078	0.00155228	178.908
rs12212146	6	161125454	0.0603224	0.00797458	8.9002e-16	0.074301	C	T	0.074301	Triglycerides in HDL || id:met-d-HDL_TG	115078	0.000496974	57.2182
rs998584	6	43757896	0.02424	0.00407754	5.49997e-10	0.482334	A	C	0.482334	Triglycerides in HDL || id:met-d-HDL_TG	115078	0.000307003	35.3396
rs56001710	7	25983400	-0.0306812	0.00425517	4.30031e-14	0.58058	T	A	0.58058	Triglycerides in HDL || id:met-d-HDL_TG	115078	0.000451567	51.988
rs3812316	7	73020337	-0.10954	0.00606535	4.30031e-75	0.129264	G	C	0.129264	Triglycerides in HDL || id:met-d-HDL_TG	115078	0.00282626	326.157
rs72555385	7	73123473	0.0541387	0.00945407	6.4e-09	0.04931	G	A	0.04931	Triglycerides in HDL || id:met-d-HDL_TG	115078	0.00028488	32.7922
rs328	8	19819724	-0.164515	0.00675516	9.09913e-136	0.10031	G	C	0.10031	Triglycerides in HDL || id:met-d-HDL_TG	115078	0.00512761	593.106
rs1736070	8	11665805	-0.0341295	0.0043728	6.29941e-14	0.66642	T	C	0.66642	Triglycerides in HDL || id:met-d-HDL_TG	115078	0.000529077	60.9162
rs3860847	8	126631799	0.0356285	0.00499935	1e-12	0.212511	A	G	0.212511	Triglycerides in HDL || id:met-d-HDL_TG	115078	0.000441148	50.7879
rs28601761	8	126500031	-0.0867607	0.00417067	1.20005e-99	0.420164	G	C	0.420164	Triglycerides in HDL || id:met-d-HDL_TG	115078	0.00374638	432.74
rs1561748	8	19733244	-0.0532289	0.00496243	2.09991e-26	0.267457	C	G	0.267457	Triglycerides in HDL || id:met-d-HDL_TG	115078	0.000998803	115.053
rs4646246	8	18248661	0.0421444	0.00526313	6.4998e-17	0.182595	G	A	0.182595	Triglycerides in HDL || id:met-d-HDL_TG	115078	0.000556875	64.1186
rs6420185	8	144303071	0.0238562	0.00417176	4.30002e-09	0.387822	A	G	0.387822	Triglycerides in HDL || id:met-d-HDL_TG	115078	0.000284085	32.7006
rs2740488	9	107661742	-0.0371834	0.00462595	1e-15	0.265313	C	A	0.265313	Triglycerides in HDL || id:met-d-HDL_TG	115078	0.000561126	64.6084
rs11789603	9	107647019	0.0349144	0.00655735	1.5e-08	0.108813	T	C	0.108813	Triglycerides in HDL || id:met-d-HDL_TG	115078	0.000246294	28.3495
rs3829125	10	5247784	-0.0319231	0.00564982	5.1e-09	0.154256	G	C	0.154256	Triglycerides in HDL || id:met-d-HDL_TG	115078	0.00027735	31.9252
rs12263369	10	94823343	0.0215607	0.00414681	4.49997e-08	0.591595	T	C	0.591595	Triglycerides in HDL || id:met-d-HDL_TG	115078	0.000234857	27.0327
rs1047964	11	117156893	-0.174371	0.0207123	1.29987e-16	0.010073	T	G	0.010073	Triglycerides in HDL || id:met-d-HDL_TG	115078	0.000615506	70.8736
rs141469619	11	116714293	0.245379	0.021514	5.50047e-34	0.010141	G	A	0.010141	Triglycerides in HDL || id:met-d-HDL_TG	115078	0.00112914	130.084
rs964184	11	116648917	-0.21507	0.00600193	1e-200	0.867255	C	G	0.867255	Triglycerides in HDL || id:met-d-HDL_TG	115078	0.0110349	1284.02
rs174580	11	61606642	0.046699	0.00425616	2.19989e-28	0.351967	G	A	0.351967	Triglycerides in HDL || id:met-d-HDL_TG	115078	0.00104504	120.385
rs6606725	12	109905368	0.0227114	0.00409991	4.79999e-09	0.439733	A	C	0.439733	Triglycerides in HDL || id:met-d-HDL_TG	115078	0.000266582	30.6854
rs7979473	12	121420260	-0.0313563	0.00421787	2.19989e-13	0.612997	G	A	0.612997	Triglycerides in HDL || id:met-d-HDL_TG	115078	0.000480023	55.2657
rs863750	12	124505444	0.0220436	0.00417372	4.20001e-08	0.606744	T	C	0.606744	Triglycerides in HDL || id:met-d-HDL_TG	115078	0.000242338	27.894
rs76895963	12	4384844	-0.0933195	0.0158469	1.09999e-08	0.020556	G	T	0.020556	Triglycerides in HDL || id:met-d-HDL_TG	115078	0.000301254	34.6776
rs261290	15	58678720	-0.184772	0.00428449	1e-200	0.654642	C	T	0.654642	Triglycerides in HDL || id:met-d-HDL_TG	115078	0.0159045	1859.8
rs473224	15	58737341	-0.182777	0.00582911	1e-200	0.853922	G	T	0.853922	Triglycerides in HDL || id:met-d-HDL_TG	115078	0.00847133	983.175
rs150844304	15	43726625	0.140519	0.0128583	1.39991e-28	0.025676	C	A	0.025676	Triglycerides in HDL || id:met-d-HDL_TG	115078	0.00103672	119.425
rs10162642	15	58577163	-0.0841107	0.00501771	2.60016e-63	0.21011	A	G	0.21011	Triglycerides in HDL || id:met-d-HDL_TG	115078	0.00243579	280.985
rs2925979	16	81534790	-0.0252063	0.00443945	4.09996e-09	0.69893	C	T	0.69893	Triglycerides in HDL || id:met-d-HDL_TG	115078	0.000280057	32.2368
rs821840	16	56993886	-0.0568966	0.00435535	2.99985e-41	0.324538	G	A	0.324538	Triglycerides in HDL || id:met-d-HDL_TG	115078	0.00148078	170.655
rs12601919	17	65825374	0.0275447	0.00522183	4.09996e-08	0.188897	G	A	0.188897	Triglycerides in HDL || id:met-d-HDL_TG	115078	0.000241732	27.8242
rs72836561	17	41926126	0.0827328	0.0116672	9.09913e-14	0.031483	T	C	0.031483	Triglycerides in HDL || id:met-d-HDL_TG	115078	0.000436757	50.2822
rs704	17	26694861	-0.0245459	0.00407102	4e-10	0.476025	A	G	0.476025	Triglycerides in HDL || id:met-d-HDL_TG	115078	0.000315807	36.3533
rs77960347	18	47109955	0.202797	0.0178004	4.79954e-32	0.013239	G	A	0.013239	Triglycerides in HDL || id:met-d-HDL_TG	115078	0.00112663	129.794
rs2156552	18	47181668	0.0588015	0.00531319	1.39991e-28	0.821808	T	A	0.821808	Triglycerides in HDL || id:met-d-HDL_TG	115078	0.00106319	122.478
rs1065853	19	45413233	0.260811	0.00750969	1e-200	0.080584	T	G	0.080584	Triglycerides in HDL || id:met-d-HDL_TG	115078	0.0103726	1206.15
rs116843064	19	8429323	-0.226944	0.0146016	7.50067e-57	0.019852	A	G	0.019852	Triglycerides in HDL || id:met-d-HDL_TG	115078	0.00209476	241.562
rs56290633	19	45401783	0.0358782	0.00440262	2.60016e-16	0.539534	C	T	0.539534	Triglycerides in HDL || id:met-d-HDL_TG	115078	0.000576761	66.4097
rs11878597	19	45470298	0.0271481	0.00408751	2.80027e-11	0.450192	C	T	0.450192	Triglycerides in HDL || id:met-d-HDL_TG	115078	0.00038318	44.1117
rs144439590	19	45041317	0.0732392	0.0120715	2.30001e-10	0.030791	T	C	0.030791	Triglycerides in HDL || id:met-d-HDL_TG	115078	0.000319767	36.8093
rs8107974	19	19388500	-0.0647775	0.00771594	4.70002e-17	0.075555	T	A	0.075555	Triglycerides in HDL || id:met-d-HDL_TG	115078	0.000612086	70.4796
rs1883715	20	39174140	-0.0243382	0.0044721	5.80003e-09	0.312619	T	C	0.312619	Triglycerides in HDL || id:met-d-HDL_TG	115078	0.000257306	29.6174
rs6073958	20	44551855	0.0534547	0.00511354	4.19952e-28	0.198725	C	T	0.198725	Triglycerides in HDL || id:met-d-HDL_TG	115078	0.000948689	109.275
rs12067569	1	55528629	0.0614196	0.0119845	4.09996e-08	0.028129	A	G	0.028129	Total phospholipids in lipoprotein particles || id:met-d-Total_PL	115078	0.000228183	26.2643
rs12750160	1	55674000	-0.112923	0.0184912	5.00035e-11	0.012266	T	C	0.012266	Total phospholipids in lipoprotein particles || id:met-d-Total_PL	115078	0.000323968	37.293
rs1002687	1	62963737	0.0727986	0.00410774	6.70039e-73	0.644777	A	G	0.644777	Total phospholipids in lipoprotein particles || id:met-d-Total_PL	115078	0.00272185	314.074
rs534417	1	23784965	0.0373402	0.00592635	1.6e-10	0.874996	G	A	0.874996	Total phospholipids in lipoprotein particles || id:met-d-Total_PL	115078	0.000344855	39.6982
rs12740374	1	109817590	-0.0476466	0.00473123	1.69981e-24	0.221059	T	G	0.221059	Total phospholipids in lipoprotein particles || id:met-d-Total_PL	115078	0.000880523	101.416
rs553427	1	234852760	0.0243596	0.00393314	1.2e-10	0.517038	T	C	0.517038	Total phospholipids in lipoprotein particles || id:met-d-Total_PL	115078	0.000333215	38.3578
rs2642438	1	220970028	0.0323305	0.00430715	4.19952e-15	0.703836	G	A	0.703836	Total phospholipids in lipoprotein particles || id:met-d-Total_PL	115078	0.000489373	56.3427
rs4299376	2	44072576	-0.0278048	0.00421168	2.29985e-11	0.676279	T	G	0.676279	Total phospholipids in lipoprotein particles || id:met-d-Total_PL	115078	0.000378593	43.5834
rs672889	2	21319016	0.0756943	0.00566039	5.60015e-43	0.860131	G	T	0.860131	Total phospholipids in lipoprotein particles || id:met-d-Total_PL	115078	0.00155155	178.824
rs3770586	2	169828995	-0.021896	0.00395029	1.6e-08	0.48399	T	C	0.48399	Total phospholipids in lipoprotein particles || id:met-d-Total_PL	115078	0.000266909	30.723
rs11895352	2	20367135	-0.0333912	0.00394648	9.30037e-18	0.475363	T	C	0.475363	Total phospholipids in lipoprotein particles || id:met-d-Total_PL	115078	0.000621701	71.5874
rs1260326	2	27730940	-0.0643463	0.00401871	1.69981e-58	0.603982	C	T	0.603982	Total phospholipids in lipoprotein particles || id:met-d-Total_PL	115078	0.00222288	256.369
rs4860948	4	69340991	0.0319328	0.00458926	1.99986e-12	0.244346	A	T	0.244346	Total phospholipids in lipoprotein particles || id:met-d-Total_PL	115078	0.000420546	48.4151
rs13107325	4	103188709	-0.0444795	0.00749727	7.49998e-10	0.074284	T	C	0.074284	Total phospholipids in lipoprotein particles || id:met-d-Total_PL	115078	0.000305765	35.197
rs6882345	5	156397673	0.0365199	0.00407439	2.60016e-19	0.632845	A	G	0.632845	Total phospholipids in lipoprotein particles || id:met-d-Total_PL	115078	0.000697652	80.339
rs7707394	5	74472939	0.0267215	0.00409748	5.00035e-11	0.357078	A	G	0.357078	Total phospholipids in lipoprotein particles || id:met-d-Total_PL	115078	0.000369433	42.5285
rs4549504	5	74808237	0.0388982	0.00404302	2.39994e-22	0.383754	T	G	0.383754	Total phospholipids in lipoprotein particles || id:met-d-Total_PL	115078	0.000803722	92.5635
rs140145058	6	32597435	0.0367254	0.00585855	1e-10	0.135319	G	A	0.135319	Total phospholipids in lipoprotein particles || id:met-d-Total_PL	115078	0.00034136	39.2957
rs12208357	6	160543148	0.0413319	0.00773452	3.09999e-08	0.069998	T	C	0.069998	Total phospholipids in lipoprotein particles || id:met-d-Total_PL	115078	0.000248087	28.5559
rs1131285	6	31323953	0.0326036	0.00410985	5.30029e-13	0.648345	G	C	0.648345	Total phospholipids in lipoprotein particles || id:met-d-Total_PL	115078	0.000546575	62.932
rs2820232	6	35003603	-0.0234925	0.00398571	8.60003e-10	0.430371	T	G	0.430371	Total phospholipids in lipoprotein particles || id:met-d-Total_PL	115078	0.000301803	34.7408
rs186696265	6	161111700	-0.152313	0.0165936	7.89951e-21	0.014352	T	C	0.014352	Total phospholipids in lipoprotein particles || id:met-d-Total_PL	115078	0.000731615	84.253
rs1057558	7	1062366	-0.0317823	0.00474778	3.19963e-12	0.220311	C	T	0.220311	Total phospholipids in lipoprotein particles || id:met-d-Total_PL	115078	0.00038925	44.8107
rs10653440	7	73016541	0.0252557	0.00443263	1.2e-08	0.715009	C	CTCTT	0.715009	Total phospholipids in lipoprotein particles || id:met-d-Total_PL	115078	0.000282021	32.463
rs112875651	8	126506694	-0.0604592	0.00408306	2.29985e-50	0.392383	A	G	0.392383	Total phospholipids in lipoprotein particles || id:met-d-Total_PL	115078	0.00190167	219.253
rs9987289	8	9183358	0.0891346	0.00684311	2.19989e-39	0.909162	G	A	0.909162	Total phospholipids in lipoprotein particles || id:met-d-Total_PL	115078	0.00147215	169.659
rs4008004	9	15300968	0.0307417	0.00475389	3.40017e-11	0.221868	A	C	0.221868	Total phospholipids in lipoprotein particles || id:met-d-Total_PL	115078	0.000363251	41.8167
rs2066714	9	107586753	0.0310767	0.00584503	3.29997e-08	0.128934	C	T	0.128934	Total phospholipids in lipoprotein particles || id:met-d-Total_PL	115078	0.000245582	28.2676
rs11789603	9	107647019	0.0503894	0.00632951	2.39994e-15	0.108813	T	C	0.108813	Total phospholipids in lipoprotein particles || id:met-d-Total_PL	115078	0.000550436	63.3768
rs2740488	9	107661742	-0.0468761	0.00446522	5.10035e-26	0.265313	C	A	0.265313	Total phospholipids in lipoprotein particles || id:met-d-Total_PL	115078	0.000956774	110.207
rs635634	9	136155000	0.0399942	0.00509775	2.19989e-16	0.183549	T	C	0.183549	Total phospholipids in lipoprotein particles || id:met-d-Total_PL	115078	0.00053458	61.5502
rs2792735	10	113921825	-0.0348167	0.00438064	1e-15	0.720334	A	G	0.720334	Total phospholipids in lipoprotein particles || id:met-d-Total_PL	115078	0.000548617	63.1673
rs117488242	10	5261832	-0.0377189	0.00609416	6.80002e-10	0.131665	G	A	0.131665	Total phospholipids in lipoprotein particles || id:met-d-Total_PL	115078	0.000332777	38.3074
rs148063610	10	45998984	-0.0292168	0.00472414	2.80001e-10	0.763377	C	CAAATAAAT	0.763377	Total phospholipids in lipoprotein particles || id:met-d-Total_PL	115078	0.000332264	38.2483
rs56030824	11	47397353	-0.0311518	0.00420209	3.29989e-14	0.323076	A	G	0.323076	Total phospholipids in lipoprotein particles || id:met-d-Total_PL	115078	0.000477349	54.9576
rs525028	11	116705516	-0.0621945	0.00434688	6.79986e-48	0.708552	A	G	0.708552	Total phospholipids in lipoprotein particles || id:met-d-Total_PL	115078	0.00177576	204.711
rs72997616	11	75474195	-0.0605154	0.00676811	8.10028e-19	0.094103	A	C	0.094103	Total phospholipids in lipoprotein particles || id:met-d-Total_PL	115078	0.00069423	79.9447
rs102275	11	61557803	-0.0520779	0.00411205	7.19946e-39	0.349784	C	T	0.349784	Total phospholipids in lipoprotein particles || id:met-d-Total_PL	115078	0.00139185	160.392
rs12423765	12	9137278	0.0335795	0.00631253	4.20001e-08	0.112417	T	G	0.112417	Total phospholipids in lipoprotein particles || id:met-d-Total_PL	115078	0.000245834	28.2966
rs6606717	12	109873227	0.0270352	0.00392894	5.10035e-13	0.523163	C	A	0.523163	Total phospholipids in lipoprotein particles || id:met-d-Total_PL	115078	0.00041128	47.3479
rs11065991	12	112083162	-0.0252445	0.00399661	1.2e-10	0.41585	T	C	0.41585	Total phospholipids in lipoprotein particles || id:met-d-Total_PL	115078	0.000346583	39.8972
rs10773112	12	125338529	0.0262047	0.00438138	2.80001e-09	0.720433	T	C	0.720433	Total phospholipids in lipoprotein particles || id:met-d-Total_PL	115078	0.000310749	35.7708
rs7979473	12	121420260	-0.0332255	0.00407202	1.39991e-16	0.612997	G	A	0.612997	Total phospholipids in lipoprotein particles || id:met-d-Total_PL	115078	0.000578202	66.5757
rs11620783	14	24871530	0.0222923	0.00399266	6.90001e-09	0.431547	T	C	0.431547	Total phospholipids in lipoprotein particles || id:met-d-Total_PL	115078	0.000270817	31.1729
rs473224	15	58737341	-0.123223	0.00563506	9.28966e-107	0.853922	G	T	0.853922	Total phospholipids in lipoprotein particles || id:met-d-Total_PL	115078	0.00413803	478.166
rs10162642	15	58577163	-0.0599852	0.00485067	6.4003e-37	0.21011	A	G	0.21011	Total phospholipids in lipoprotein particles || id:met-d-Total_PL	115078	0.00132714	152.925
rs261290	15	58678720	-0.12942	0.00414186	1e-200	0.654642	C	T	0.654642	Total phospholipids in lipoprotein particles || id:met-d-Total_PL	115078	0.00841299	976.347
rs3764261	16	56993324	0.081672	0.00419993	2.29985e-87	0.324423	A	C	0.324423	Total phospholipids in lipoprotein particles || id:met-d-Total_PL	115078	0.00327526	378.142
rs75911530	16	57049137	-0.0669153	0.0115957	7.59994e-10	0.032886	A	G	0.032886	Total phospholipids in lipoprotein particles || id:met-d-Total_PL	115078	0.000289294	33.3004
rs77303550	16	72079657	-0.0312539	0.00499274	2.39999e-10	0.192707	T	C	0.192707	Total phospholipids in lipoprotein particles || id:met-d-Total_PL	115078	0.000340401	39.1853
rs77542162	17	67081278	0.077489	0.0132267	2.19999e-08	0.022667	G	A	0.022667	Total phospholipids in lipoprotein particles || id:met-d-Total_PL	115078	0.000298164	34.3218
rs72836561	17	41926126	-0.0716197	0.0112622	1.5e-10	0.031483	T	C	0.031483	Total phospholipids in lipoprotein particles || id:met-d-Total_PL	115078	0.000351296	40.44
rs77960347	18	47109955	0.290602	0.0171744	2.29985e-65	0.013239	G	A	0.013239	Total phospholipids in lipoprotein particles || id:met-d-Total_PL	115078	0.00248178	286.303
rs9304381	18	47158234	0.0777737	0.00510488	9.3994e-53	0.818411	T	C	0.818411	Total phospholipids in lipoprotein particles || id:met-d-Total_PL	115078	0.00201292	232.106
rs7243732	18	47314875	0.047746	0.00860301	8.50002e-09	0.055878	C	G	0.055878	Total phospholipids in lipoprotein particles || id:met-d-Total_PL	115078	0.000267587	30.8011
rs72235114	19	45444524	-0.0391365	0.00456751	4.60045e-18	0.70506	C	CT	0.70506	Total phospholipids in lipoprotein particles || id:met-d-Total_PL	115078	0.000637581	73.4171
rs142158911	19	11190534	-0.0856032	0.0061604	1.29987e-44	0.116718	A	G	0.116718	Total phospholipids in lipoprotein particles || id:met-d-Total_PL	115078	0.0016751	193.088
rs58542926	19	19379549	-0.105254	0.00749657	1.50003e-47	0.074402	T	C	0.074402	Total phospholipids in lipoprotein particles || id:met-d-Total_PL	115078	0.00171008	197.126
rs1065853	19	45413233	-0.179449	0.00725315	4.4978e-138	0.080584	T	G	0.080584	Total phospholipids in lipoprotein particles || id:met-d-Total_PL	115078	0.00529094	612.098
rs602662	19	49206985	0.0288809	0.00394451	4.10015e-13	0.534364	A	G	0.534364	Total phospholipids in lipoprotein particles || id:met-d-Total_PL	115078	0.00046563	53.6078
rs17699030	19	11330942	-0.108515	0.0108773	1.39991e-23	0.033712	G	A	0.033712	Total phospholipids in lipoprotein particles || id:met-d-Total_PL	115078	0.000864111	99.5245
rs1883711	20	39179822	0.0746485	0.0115551	8.9002e-12	0.0312	C	G	0.0312	Total phospholipids in lipoprotein particles || id:met-d-Total_PL	115078	0.000362531	41.7337
rs1800961	20	43042364	-0.0881409	0.0114859	2.39994e-14	0.030197	T	C	0.030197	Total phospholipids in lipoprotein particles || id:met-d-Total_PL	115078	0.000511459	58.8867
rs5754102	22	21916272	-0.0346259	0.0051424	6.20012e-12	0.183264	A	C	0.183264	Total phospholipids in lipoprotein particles || id:met-d-Total_PL	115078	0.000393828	45.3381
rs4846914	1	230295691	-0.0368674	0.00417319	1.20005e-18	0.605389	A	G	0.605389	Phospholipids in VLDL || id:met-d-VLDL_PL	115078	0.000677738	78.0443
rs12039675	1	234875182	-0.0237773	0.00409806	7.69999e-10	0.500947	G	C	0.500947	Phospholipids in VLDL || id:met-d-VLDL_PL	115078	0.000292448	33.6636
rs12750160	1	55674000	-0.100028	0.0191799	1e-08	0.012266	T	C	0.012266	Phospholipids in VLDL || id:met-d-VLDL_PL	115078	0.000236296	27.1984
rs114165349	1	27021913	0.0964032	0.0136823	4.70002e-12	0.022956	C	G	0.022956	Phospholipids in VLDL || id:met-d-VLDL_PL	115078	0.000431206	49.6429
rs1168032	1	62967747	0.0797501	0.00426024	1.9002e-81	0.644968	G	A	0.644968	Phospholipids in VLDL || id:met-d-VLDL_PL	115078	0.00303586	350.418
rs646776	1	109818530	0.0599513	0.00489975	2.09991e-35	0.778011	T	C	0.778011	Phospholipids in VLDL || id:met-d-VLDL_PL	115078	0.00129925	149.707
rs17414716	1	55759138	-0.149702	0.0280197	2.5e-08	0.005728	G	A	0.005728	Phospholipids in VLDL || id:met-d-VLDL_PL	115078	0.000247987	28.5444
rs2678379	2	21226560	0.112886	0.00502566	4.89779e-114	0.793824	G	A	0.793824	Phospholipids in VLDL || id:met-d-VLDL_PL	115078	0.00436518	504.529
rs60960031	2	21530659	-0.0387523	0.00416309	1.29987e-20	0.402844	A	G	0.402844	Phospholipids in VLDL || id:met-d-VLDL_PL	115078	0.000752392	86.6475
rs4299376	2	44072576	-0.0304012	0.00436693	4.49987e-12	0.676279	T	G	0.676279	Phospholipids in VLDL || id:met-d-VLDL_PL	115078	0.000420973	48.4642
rs1260326	2	27730940	-0.0821696	0.00416684	3.10027e-89	0.603982	C	T	0.603982	Phospholipids in VLDL || id:met-d-VLDL_PL	115078	0.00336784	388.867
rs1128249	2	165528624	-0.0430715	0.00417734	1.39991e-25	0.391999	T	G	0.391999	Phospholipids in VLDL || id:met-d-VLDL_PL	115078	0.000922969	106.31
rs13423088	2	227026864	-0.0282185	0.00438441	5.10035e-11	0.317021	A	T	0.317021	Phospholipids in VLDL || id:met-d-VLDL_PL	115078	0.00035983	41.4227
rs13059141	3	52841220	-0.0362552	0.00643154	3.09999e-08	0.113179	A	G	0.113179	Phospholipids in VLDL || id:met-d-VLDL_PL	115078	0.000276057	31.7763
rs684773	3	135956305	0.0392244	0.00482868	4.49987e-17	0.767067	C	A	0.767067	Phospholipids in VLDL || id:met-d-VLDL_PL	115078	0.000573079	65.9855
rs1471251	4	87976359	0.0335337	0.00418689	2.09991e-16	0.397126	T	A	0.397126	Phospholipids in VLDL || id:met-d-VLDL_PL	115078	0.000557116	64.1464
rs13108218	4	3443931	-0.0330737	0.0042235	1.29987e-15	0.615355	G	A	0.615355	Phospholipids in VLDL || id:met-d-VLDL_PL	115078	0.000532595	61.3215
rs11429307	5	55857025	-0.0487935	0.00519875	3.10027e-21	0.808481	G	GT	0.808481	Phospholipids in VLDL || id:met-d-VLDL_PL	115078	0.000764894	88.0884
rs12916	5	74656539	0.0395185	0.00416443	1.29987e-21	0.400342	C	T	0.400342	Phospholipids in VLDL || id:met-d-VLDL_PL	115078	0.000781912	90.0497
rs4704834	5	156443066	0.0489953	0.00425512	2.29985e-32	0.644037	G	A	0.644037	Phospholipids in VLDL || id:met-d-VLDL_PL	115078	0.00115078	132.58
rs11755689	6	32586376	0.047321	0.00445605	3.80014e-25	0.334126	G	A	0.334126	Phospholipids in VLDL || id:met-d-VLDL_PL	115078	0.000979017	112.772
rs998584	6	43757896	0.0252379	0.00408134	3.69999e-10	0.482334	A	C	0.482334	Phospholipids in VLDL || id:met-d-VLDL_PL	115078	0.000332173	38.2378
rs1557550	6	32452202	0.0484852	0.00891558	9.29994e-09	0.057438	T	C	0.057438	Phospholipids in VLDL || id:met-d-VLDL_PL	115078	0.00025693	29.5741
rs2186037	6	127455029	0.0293314	0.00409023	8.4004e-14	0.51879	G	A	0.51879	Phospholipids in VLDL || id:met-d-VLDL_PL	115078	0.000446667	51.4236
rs632057	6	139834012	-0.0333213	0.00421687	6.59933e-15	0.627779	G	T	0.627779	Phospholipids in VLDL || id:met-d-VLDL_PL	115078	0.000542295	62.439
rs117534432	6	161177443	-0.0609445	0.0111423	2.30001e-08	0.037688	T	C	0.037688	Phospholipids in VLDL || id:met-d-VLDL_PL	115078	0.000259905	29.9166
rs186696265	6	161111700	-0.300524	0.0171981	6.90081e-71	0.014352	T	C	0.014352	Phospholipids in VLDL || id:met-d-VLDL_PL	115078	0.00264639	305.344
rs146203232	6	160521885	0.0651802	0.0077981	8.10028e-18	0.07466	T	C	0.07466	Phospholipids in VLDL || id:met-d-VLDL_PL	115078	0.000606733	69.8628
rs42125	7	72823777	0.0870766	0.0150369	4.60002e-09	0.023006	G	A	0.023006	Phospholipids in VLDL || id:met-d-VLDL_PL	115078	0.000291318	33.5335
rs55747707	7	73037366	-0.0773514	0.00508109	1.69981e-51	0.203628	A	G	0.203628	Phospholipids in VLDL || id:met-d-VLDL_PL	115078	0.00200982	231.747
rs11976955	7	130433594	0.0290997	0.00440401	1.2e-10	0.314213	G	C	0.314213	Phospholipids in VLDL || id:met-d-VLDL_PL	115078	0.000379248	43.6589
rs2737245	8	116658583	-0.027904	0.00455532	2.19999e-09	0.278598	T	G	0.278598	Phospholipids in VLDL || id:met-d-VLDL_PL	115078	0.000325958	37.5221
rs3860847	8	126631799	0.0293348	0.00500967	7.79992e-09	0.212511	A	G	0.212511	Phospholipids in VLDL || id:met-d-VLDL_PL	115078	0.00029787	34.2879
rs112875651	8	126506694	-0.0907754	0.00423188	1.90108e-107	0.392383	A	G	0.392383	Phospholipids in VLDL || id:met-d-VLDL_PL	115078	0.0039824	460.11
rs13265201	8	11493678	0.0249083	0.00421189	1.40001e-08	0.396268	G	C	0.396268	Phospholipids in VLDL || id:met-d-VLDL_PL	115078	0.000303815	34.9725
rs328	8	19819724	-0.163408	0.00676909	1.09901e-131	0.10031	G	C	0.10031	Phospholipids in VLDL || id:met-d-VLDL_PL	115078	0.00503849	582.745
rs2081687	8	59388565	-0.0294511	0.0043194	3.10027e-12	0.663094	C	T	0.663094	Phospholipids in VLDL || id:met-d-VLDL_PL	115078	0.000403821	46.4888
rs1561748	8	19733244	-0.0516754	0.00497267	5.40008e-26	0.267457	C	G	0.267457	Phospholipids in VLDL || id:met-d-VLDL_PL	115078	0.000937538	107.989
rs8185886	8	43651050	0.0514575	0.00998396	4.79999e-08	0.956068	G	T	0.956068	Phospholipids in VLDL || id:met-d-VLDL_PL	115078	0.000230781	26.5634
rs495828	9	136154867	0.0260267	0.00501479	1.40001e-08	0.207259	T	G	0.207259	Phospholipids in VLDL || id:met-d-VLDL_PL	115078	0.000234012	26.9355
rs10761716	10	64882300	-0.0251131	0.00411182	7.29995e-10	0.441499	G	C	0.441499	Phospholipids in VLDL || id:met-d-VLDL_PL	115078	0.000324041	37.3014
rs2478236	10	94797973	-0.0287375	0.00416496	1e-13	0.403779	A	G	0.403779	Phospholipids in VLDL || id:met-d-VLDL_PL	115078	0.000413527	47.6068
rs141469619	11	116714293	0.24524	0.0215516	5.10035e-33	0.010141	G	A	0.010141	Phospholipids in VLDL || id:met-d-VLDL_PL	115078	0.00112394	129.484
rs1047964	11	117156893	-0.213506	0.0207485	1e-25	0.010073	T	G	0.010073	Phospholipids in VLDL || id:met-d-VLDL_PL	115078	0.000919295	105.886
rs2915400	11	14364951	0.0258361	0.00484848	3.79997e-08	0.767812	C	T	0.767812	Phospholipids in VLDL || id:met-d-VLDL_PL	115078	0.000246685	28.3946
rs964184	11	116648917	-0.192888	0.00601241	1e-200	0.867255	C	G	0.867255	Phospholipids in VLDL || id:met-d-VLDL_PL	115078	0.00886449	1029.21
rs10649122	12	57650599	0.0357641	0.00536992	3.10027e-11	0.817537	A	ATCTC	0.817537	Phospholipids in VLDL || id:met-d-VLDL_PL	115078	0.0003853	44.3559
rs11057397	12	124419728	-0.0297743	0.0043113	1.39991e-12	0.337501	T	C	0.337501	Phospholipids in VLDL || id:met-d-VLDL_PL	115078	0.00041428	47.6935
rs6602909	13	114551993	0.0310073	0.00434706	2.80027e-13	0.328949	C	T	0.328949	Phospholipids in VLDL || id:met-d-VLDL_PL	115078	0.000441929	50.8779
rs150844304	15	43726625	0.118433	0.0129091	2.19989e-21	0.025676	C	A	0.025676	Phospholipids in VLDL || id:met-d-VLDL_PL	115078	0.000730876	84.1678
rs261290	15	58678720	-0.0528325	0.00430143	1.9002e-35	0.654642	C	T	0.654642	Phospholipids in VLDL || id:met-d-VLDL_PL	115078	0.00130923	150.858
rs633695	15	58725839	0.0369742	0.00450363	6.4998e-16	0.29236	G	A	0.29236	Phospholipids in VLDL || id:met-d-VLDL_PL	115078	0.000585363	67.4007
rs247616	16	56989590	-0.0777684	0.00436165	3.90032e-72	0.32471	T	C	0.32471	Phospholipids in VLDL || id:met-d-VLDL_PL	115078	0.00275495	317.905
rs2000999	16	72108093	0.0443561	0.00520914	1.10002e-18	0.188616	A	G	0.188616	Phospholipids in VLDL || id:met-d-VLDL_PL	115078	0.000629664	72.5049
rs7202323	16	72217113	-0.0260224	0.00483686	2.80001e-08	0.229923	G	T	0.229923	Phospholipids in VLDL || id:met-d-VLDL_PL	115078	0.000251458	28.9441
rs8078513	17	17431208	0.0537187	0.00891258	3.79997e-09	0.057351	A	C	0.057351	Phospholipids in VLDL || id:met-d-VLDL_PL	115078	0.000315584	36.3276
rs77697917	17	41840849	0.089089	0.0122054	4.30031e-14	0.028724	T	C	0.028724	Phospholipids in VLDL || id:met-d-VLDL_PL	115078	0.000462755	53.2766
rs740516	17	67082962	-0.0346816	0.00572468	6.4e-10	0.151124	G	C	0.151124	Phospholipids in VLDL || id:met-d-VLDL_PL	115078	0.000318834	36.7019
rs57192995	19	8439538	-0.050752	0.00885889	9.20005e-09	0.056299	C	G	0.056299	Phospholipids in VLDL || id:met-d-VLDL_PL	115078	0.000285123	32.8201
rs58542926	19	19379549	-0.127107	0.00777592	1.10002e-60	0.074402	T	C	0.074402	Phospholipids in VLDL || id:met-d-VLDL_PL	115078	0.00231652	267.195
rs7247905	19	11235337	-0.0696372	0.012454	8.19993e-09	0.027801	A	G	0.027801	Phospholipids in VLDL || id:met-d-VLDL_PL	115078	0.000271616	31.2649
rs157595	19	45425460	0.0869124	0.00428901	1.20005e-92	0.617359	G	A	0.617359	Phospholipids in VLDL || id:met-d-VLDL_PL	115078	0.00355558	410.622
rs550455	19	49136515	-0.0301037	0.00478713	7.29995e-10	0.240868	C	T	0.240868	Phospholipids in VLDL || id:met-d-VLDL_PL	115078	0.000343517	39.5441
rs62117162	19	45239536	-0.0545343	0.00719682	7.10068e-14	0.088159	A	C	0.088159	Phospholipids in VLDL || id:met-d-VLDL_PL	115078	0.000498711	57.4183
rs73015024	19	11197598	-0.0958807	0.00627842	3.10027e-53	0.119667	T	G	0.119667	Phospholipids in VLDL || id:met-d-VLDL_PL	115078	0.00202251	233.214
rs1883711	20	39179822	0.106475	0.0119889	1.20005e-20	0.0312	C	G	0.0312	Phospholipids in VLDL || id:met-d-VLDL_PL	115078	0.000684931	78.8731
rs62222988	21	40569508	0.0226069	0.00422859	8.9e-09	0.373877	C	T	0.373877	Phospholipids in VLDL || id:met-d-VLDL_PL	115078	0.000248308	28.5814
rs9616847	22	50868669	0.025415	0.00420669	1.29999e-09	0.388281	T	A	0.388281	Phospholipids in VLDL || id:met-d-VLDL_PL	115078	0.00031708	36.4999
rs12740374	1	109817590	-0.120222	0.0049566	2.60016e-132	0.221059	T	G	0.221059	Phospholipids in LDL || id:met-d-LDL_PL	115078	0.0050862	588.292
rs2495477	1	55518467	-0.0329861	0.00430227	7.89951e-15	0.393807	G	A	0.393807	Phospholipids in LDL || id:met-d-LDL_PL	115078	0.000510567	58.784
rs11591147	1	55505647	-0.315588	0.0156977	1.50003e-93	0.017458	T	G	0.017458	Phospholipids in LDL || id:met-d-LDL_PL	115078	0.00349989	404.167
rs11206517	1	55526428	0.0959555	0.0115328	5.50047e-17	0.033009	G	T	0.033009	Phospholipids in LDL || id:met-d-LDL_PL	115078	0.000601197	69.225
rs553427	1	234852760	0.0315777	0.0041205	7.10068e-15	0.517038	T	C	0.517038	Phospholipids in LDL || id:met-d-LDL_PL	115078	0.000510091	58.7291
rs7534572	1	62999675	0.0262007	0.00430588	1.09999e-10	0.647484	G	C	0.647484	Phospholipids in LDL || id:met-d-LDL_PL	115078	0.00032164	37.0249
rs140798831	2	21149771	-0.0286666	0.004351	1.9002e-11	0.656802	C	T	0.656802	Phospholipids in LDL || id:met-d-LDL_PL	115078	0.000377067	43.4077
rs11127048	2	27752463	-0.0382878	0.00429776	4.40048e-19	0.61412	A	G	0.61412	Phospholipids in LDL || id:met-d-LDL_PL	115078	0.000689199	79.365
rs562338	2	21288321	0.109105	0.00534918	1.10002e-96	0.819635	G	A	0.819635	Phospholipids in LDL || id:met-d-LDL_PL	115078	0.0036021	416.013
rs4299376	2	44072576	-0.0462546	0.00441277	5.90065e-27	0.676279	T	G	0.676279	Phospholipids in LDL || id:met-d-LDL_PL	115078	0.000953851	109.87
rs13108218	4	3443931	-0.0233447	0.00426559	3.89996e-08	0.615355	G	A	0.615355	Phospholipids in LDL || id:met-d-LDL_PL	115078	0.000260203	29.951
rs3846662	5	74651084	0.0546873	0.00417107	2.19989e-40	0.424112	G	A	0.424112	Phospholipids in LDL || id:met-d-LDL_PL	115078	0.00149155	171.898
rs6882345	5	156397673	0.0347358	0.00426886	2.80027e-16	0.632845	A	G	0.632845	Phospholipids in LDL || id:met-d-LDL_PL	115078	0.000575028	66.2099
rs1895233	5	122924864	0.0241411	0.00415005	2.19999e-09	0.544782	T	G	0.544782	Phospholipids in LDL || id:met-d-LDL_PL	115078	0.000293959	33.8376
rs7707394	5	74472939	0.0372153	0.00429305	3.50026e-18	0.357078	A	G	0.357078	Phospholipids in LDL || id:met-d-LDL_PL	115078	0.000652582	75.1456
rs1499279	5	52106278	-0.0721071	0.0103555	1.9002e-11	0.04162	G	T	0.04162	Phospholipids in LDL || id:met-d-LDL_PL	115078	0.000421152	48.4849
rs115740542	6	26123502	-0.0602846	0.00792855	1.10002e-14	0.073599	C	T	0.073599	Phospholipids in LDL || id:met-d-LDL_PL	115078	0.000502128	57.812
rs11755689	6	32586376	0.0362609	0.00450473	4.70002e-15	0.334126	G	A	0.334126	Phospholipids in LDL || id:met-d-LDL_PL	115078	0.000562734	64.7936
rs6920309	6	16134247	-0.0232707	0.00414959	2.5e-08	0.456844	T	C	0.456844	Phospholipids in LDL || id:met-d-LDL_PL	115078	0.000273211	31.4486
rs3798167	6	160567928	-0.0379514	0.00518259	1.80011e-14	0.2001	T	G	0.2001	Phospholipids in LDL || id:met-d-LDL_PL	115078	0.000465765	53.6234
rs10953298	7	100216773	-0.0268356	0.00488103	4.90004e-08	0.235558	T	C	0.235558	Phospholipids in LDL || id:met-d-LDL_PL	115078	0.000262599	30.2268
rs10260606	7	44584551	0.0286046	0.00532127	1.79999e-08	0.182659	C	G	0.182659	Phospholipids in LDL || id:met-d-LDL_PL	115078	0.000251038	28.8957
rs112875651	8	126506694	-0.0567202	0.0042792	5.50047e-43	0.392383	A	G	0.392383	Phospholipids in LDL || id:met-d-LDL_PL	115078	0.00152439	175.688
rs10504255	8	59398461	-0.0222088	0.00437522	3.29997e-08	0.662963	A	G	0.662963	Phospholipids in LDL || id:met-d-LDL_PL	115078	0.000223852	25.7658
rs6601299	8	9184691	0.0565093	0.00685388	3.40017e-17	0.899273	C	T	0.899273	Phospholipids in LDL || id:met-d-LDL_PL	115078	0.000590362	67.9766
rs115478735	9	136149711	0.0625891	0.0053298	2.39994e-32	0.18331	T	A	0.18331	Phospholipids in LDL || id:met-d-LDL_PL	115078	0.00119691	137.901
rs2740488	9	107661742	-0.0270532	0.00467832	2.59998e-08	0.265313	C	A	0.265313	Phospholipids in LDL || id:met-d-LDL_PL	115078	0.000290495	33.4387
rs525028	11	116705516	-0.0295696	0.00455475	2.19989e-11	0.708552	A	G	0.708552	Phospholipids in LDL || id:met-d-LDL_PL	115078	0.000366109	42.1458
rs102275	11	61557803	-0.0470435	0.00430869	4.79954e-29	0.349784	C	T	0.349784	Phospholipids in LDL || id:met-d-LDL_PL	115078	0.00103482	119.207
rs59379014	11	126228000	0.0676925	0.00791803	1.99986e-17	0.072862	T	C	0.072862	Phospholipids in LDL || id:met-d-LDL_PL	115078	0.000634715	73.0869
rs4766578	12	111904371	0.0265392	0.0041282	3.69999e-11	0.503247	A	T	0.503247	Phospholipids in LDL || id:met-d-LDL_PL	115078	0.00035901	41.3282
rs1805776	12	9084375	0.0279827	0.00494498	2.39999e-08	0.226038	C	T	0.226038	Phospholipids in LDL || id:met-d-LDL_PL	115078	0.000278187	32.0216
rs35596121	13	32947133	0.0267766	0.00471705	3.29997e-09	0.712157	C	CT	0.712157	Phospholipids in LDL || id:met-d-LDL_PL	115078	0.000279934	32.2227
rs11621792	14	24871926	0.0283963	0.00416087	7.19946e-13	0.453802	T	C	0.453802	Phospholipids in LDL || id:met-d-LDL_PL	115078	0.000404564	46.5744
rs34042070	16	72101525	0.0407123	0.00530601	3.80014e-15	0.18698	G	C	0.18698	Phospholipids in LDL || id:met-d-LDL_PL	115078	0.000511329	58.8718
rs173539	16	56988044	-0.0305363	0.00437078	7.50067e-12	0.331301	T	C	0.331301	Phospholipids in LDL || id:met-d-LDL_PL	115078	0.000423973	48.8098
rs72631343	17	67191270	-0.038729	0.00614845	1.29999e-10	0.129021	G	C	0.129021	Phospholipids in LDL || id:met-d-LDL_PL	115078	0.000344667	39.6765
rs77542162	17	67081278	0.12541	0.0138572	1e-19	0.022667	G	A	0.022667	Phospholipids in LDL || id:met-d-LDL_PL	115078	0.000711233	81.9041
rs56325564	17	45766771	0.0339285	0.00415158	2.39994e-17	0.482712	A	G	0.482712	Phospholipids in LDL || id:met-d-LDL_PL	115078	0.00058004	66.7875
rs55714927	17	7080316	-0.0388471	0.00523993	1.39991e-14	0.191001	T	C	0.191001	Phospholipids in LDL || id:met-d-LDL_PL	115078	0.000477383	54.9615
rs12151108	19	11197261	-0.150318	0.00632417	6.60693e-127	0.119677	A	G	0.119677	Phospholipids in LDL || id:met-d-LDL_PL	115078	0.00488535	564.947
rs10410835	19	45358353	0.0577809	0.00416554	5.10035e-45	0.523084	C	T	0.523084	Phospholipids in LDL || id:met-d-LDL_PL	115078	0.0016692	192.406
rs1065853	19	45413233	-0.543894	0.0075783	1e-200	0.080584	T	G	0.080584	Phospholipids in LDL || id:met-d-LDL_PL	115078	0.0428426	5150.83
rs8103315	19	45254168	0.0624225	0.00617302	5.40008e-25	0.135789	A	C	0.135789	Phospholipids in LDL || id:met-d-LDL_PL	115078	0.000887787	102.254
rs111278137	19	45215081	-0.142073	0.0146239	5.00035e-22	0.021615	A	G	0.021615	Phospholipids in LDL || id:met-d-LDL_PL	115078	0.000819499	94.382
rs28807203	19	45173951	-0.141704	0.00954158	1.99986e-50	0.049209	C	A	0.049209	Phospholipids in LDL || id:met-d-LDL_PL	115078	0.00191293	220.555
rs1081105	19	45412955	0.172121	0.0125658	6.4003e-44	0.027622	C	A	0.027622	Phospholipids in LDL || id:met-d-LDL_PL	115078	0.00162775	187.62
rs58542926	19	19379549	-0.101648	0.00783263	1.69981e-38	0.074402	T	C	0.074402	Phospholipids in LDL || id:met-d-LDL_PL	115078	0.00146135	168.413
rs2738447	19	11227480	0.0321588	0.00419055	1.80011e-14	0.59317	C	A	0.59317	Phospholipids in LDL || id:met-d-LDL_PL	115078	0.000511497	58.8912
rs6102034	20	39186590	-0.0262648	0.00445392	5.60003e-09	0.323219	G	C	0.323219	Phospholipids in LDL || id:met-d-LDL_PL	115078	0.000302092	34.7741
rs2618566	20	17844684	-0.0242806	0.00435085	1.40001e-09	0.660287	T	G	0.660287	Phospholipids in LDL || id:met-d-LDL_PL	115078	0.000270558	31.1432
rs6073958	20	44551855	0.0452183	0.00517073	2.70023e-18	0.198725	C	T	0.198725	Phospholipids in LDL || id:met-d-LDL_PL	115078	0.000664116	76.4746
rs6016505	20	39678289	0.0267394	0.00412652	4.40048e-12	0.549535	T	C	0.549535	Phospholipids in LDL || id:met-d-LDL_PL	115078	0.000364741	41.9883
rs2476559	1	178592919	0.0203208	0.0038088	1.79999e-08	0.411056	G	A	0.411056	Phospholipids in HDL || id:met-d-HDL_PL	115078	0.000247289	28.4641
rs638714	1	62906489	-0.0464448	0.00393744	7.50067e-33	0.345931	T	G	0.345931	Phospholipids in HDL || id:met-d-HDL_PL	115078	0.00120762	139.136
rs2642438	1	220970028	0.0358551	0.00408888	9.49948e-20	0.703836	G	A	0.703836	Phospholipids in HDL || id:met-d-HDL_PL	115078	0.000667745	76.8928
rs3768321	1	40035928	-0.0358734	0.00470564	2.90001e-15	0.19653	T	G	0.19653	Phospholipids in HDL || id:met-d-HDL_PL	115078	0.000504773	58.1166
rs140584594	1	110232983	0.031256	0.00418024	2.60016e-14	0.730105	G	A	0.730105	Phospholipids in HDL || id:met-d-HDL_PL	115078	0.00048558	55.9058
rs4846921	1	230304352	0.0511142	0.00382991	2.09991e-42	0.613228	A	G	0.613228	Phospholipids in HDL || id:met-d-HDL_PL	115078	0.0015454	178.114
rs599839	1	109822166	-0.0382151	0.00444046	6.29941e-19	0.772085	A	G	0.772085	Phospholipids in HDL || id:met-d-HDL_PL	115078	0.000643195	74.0639
rs193084249	1	26987646	-0.0930837	0.0126153	1.20005e-13	0.023362	G	A	0.023362	Phospholipids in HDL || id:met-d-HDL_PL	115078	0.000472884	54.4433
rs61805076	1	182154990	-0.0283613	0.0039533	1.99986e-13	0.334061	C	T	0.334061	Phospholipids in HDL || id:met-d-HDL_PL	115078	0.00044704	51.4666
rs267738	1	150940625	0.0312604	0.00450527	5.60015e-13	0.219647	G	T	0.219647	Phospholipids in HDL || id:met-d-HDL_PL	115078	0.00041819	48.1437
rs10184004	2	165508389	0.0218299	0.00380184	1.7e-09	0.4061	T	C	0.4061	Phospholipids in HDL || id:met-d-HDL_PL	115078	0.000286417	32.9692
rs907866	2	20371380	-0.0309722	0.00377178	9.70063e-17	0.443205	A	G	0.443205	Phospholipids in HDL || id:met-d-HDL_PL	115078	0.000585605	67.4286
rs676210	2	21231524	0.0587195	0.00460427	1.10002e-36	0.205765	A	G	0.205765	Phospholipids in HDL || id:met-d-HDL_PL	115078	0.00141136	162.643
rs2176040	2	227092802	-0.0290551	0.00389681	1.80011e-15	0.646743	G	A	0.646743	Phospholipids in HDL || id:met-d-HDL_PL	115078	0.000482863	55.5928
rs41272663	2	211302627	0.0246815	0.00423333	5e-09	0.264008	A	C	0.264008	Phospholipids in HDL || id:met-d-HDL_PL	115078	0.000295296	33.9916
rs28818616	3	15592561	-0.0213695	0.00393769	3.2e-08	0.349772	C	T	0.349772	Phospholipids in HDL || id:met-d-HDL_PL	115078	0.00025586	29.4509
rs13107325	4	103188709	-0.0687741	0.00711823	2.39994e-23	0.074284	T	C	0.074284	Phospholipids in HDL || id:met-d-HDL_PL	115078	0.000810516	93.3465
rs34707604	4	69491456	0.0279425	0.00450852	4.49987e-11	0.258517	C	T	0.258517	Phospholipids in HDL || id:met-d-HDL_PL	115078	0.000333676	38.4109
rs9687833	5	55861601	-0.0258664	0.00460592	7.49998e-09	0.207013	A	G	0.207013	Phospholipids in HDL || id:met-d-HDL_PL	115078	0.000273986	31.5378
rs112495680	6	34223098	-0.0364277	0.00551491	1.80011e-11	0.133419	G	A	0.133419	Phospholipids in HDL || id:met-d-HDL_PL	115078	0.000378992	43.6294
rs9471972	6	42915021	0.0236398	0.00374324	4.60002e-10	0.53618	A	G	0.53618	Phospholipids in HDL || id:met-d-HDL_PL	115078	0.000346457	39.8827
rs9491697	6	127456122	-0.0225144	0.00376077	2.1e-09	0.463611	G	A	0.463611	Phospholipids in HDL || id:met-d-HDL_PL	115078	0.000311343	35.8393
rs36057735	6	31319923	-0.0344081	0.00467811	1.39991e-13	0.199037	G	C	0.199037	Phospholipids in HDL || id:met-d-HDL_PL	115078	0.000469877	54.097
rs7810507	7	130437476	-0.023543	0.00415038	1.6e-08	0.281086	A	G	0.281086	Phospholipids in HDL || id:met-d-HDL_PL	115078	0.000279534	32.1766
rs3735687	7	1066297	-0.0260815	0.0037959	2.60016e-11	0.42282	G	A	0.42282	Phospholipids in HDL || id:met-d-HDL_PL	115078	0.000410077	47.2094
rs139915535	8	19766233	-0.123673	0.0140843	4.19952e-20	0.018003	G	A	0.018003	Phospholipids in HDL || id:met-d-HDL_PL	115078	0.00066957	77.1031
rs4240624	8	9184231	0.0904833	0.00650292	2.70023e-44	0.909226	A	G	0.909226	Phospholipids in HDL || id:met-d-HDL_PL	115078	0.00167957	193.603
rs59347135	8	19750044	-0.0661658	0.00918371	3.69999e-13	0.045804	G	C	0.045804	Phospholipids in HDL || id:met-d-HDL_PL	115078	0.000450861	51.9067
rs7388248	8	144305353	0.0299854	0.00419019	5.30029e-13	0.27689	C	G	0.27689	Phospholipids in HDL || id:met-d-HDL_PL	115078	0.000444802	51.2088
rs15285	8	19824667	0.0812317	0.00413072	8.49963e-88	0.286536	T	C	0.286536	Phospholipids in HDL || id:met-d-HDL_PL	115078	0.00334927	386.716
rs2737214	8	116624987	0.0339056	0.00378981	1.39991e-18	0.558518	G	C	0.558518	Phospholipids in HDL || id:met-d-HDL_PL	115078	0.000695046	80.0388
rs2740488	9	107661742	-0.0412929	0.00424098	1.50003e-23	0.265313	C	A	0.265313	Phospholipids in HDL || id:met-d-HDL_PL	115078	0.00082313	94.8005
rs11789603	9	107647019	0.0517944	0.00601164	9.3994e-17	0.108813	T	C	0.108813	Phospholipids in HDL || id:met-d-HDL_PL	115078	0.000644625	74.2287
rs686030	9	15304782	0.0412394	0.00537783	3.69999e-15	0.859547	A	C	0.859547	Phospholipids in HDL || id:met-d-HDL_PL	115078	0.000510736	58.8035
rs2066714	9	107586753	0.0303374	0.0055515	1.6e-08	0.128934	C	T	0.128934	Phospholipids in HDL || id:met-d-HDL_PL	115078	0.000259436	29.8627
rs2792735	10	113921825	-0.0414854	0.00415871	1.29987e-24	0.720334	A	G	0.720334	Phospholipids in HDL || id:met-d-HDL_PL	115078	0.000863984	99.5098
rs148063610	10	45998984	-0.0341684	0.00448481	1.10002e-14	0.763377	C	CAAATAAAT	0.763377	Phospholipids in HDL || id:met-d-HDL_PL	115078	0.000504139	58.0435
rs60847460	10	113983758	-0.0380041	0.00534877	1.80011e-12	0.143326	T	C	0.143326	Phospholipids in HDL || id:met-d-HDL_PL	115078	0.000438501	50.483
rs625145	11	116727936	0.0646346	0.0047731	1.29987e-44	0.188126	T	A	0.188126	Phospholipids in HDL || id:met-d-HDL_PL	115078	0.00159091	183.367
rs559355	11	75451281	-0.0647024	0.00513415	6.09958e-37	0.157985	T	A	0.157985	Phospholipids in HDL || id:met-d-HDL_PL	115078	0.0013782	158.817
rs174574	11	61600342	0.0490157	0.00390563	8.60003e-39	0.649404	C	A	0.649404	Phospholipids in HDL || id:met-d-HDL_PL	115078	0.00136679	157.5
rs141949189	11	118957388	-0.0213746	0.00393639	2.90001e-08	0.431973	T	A	0.431973	Phospholipids in HDL || id:met-d-HDL_PL	115078	0.000256151	29.4844
rs35184771	11	47475189	-0.0352118	0.00389827	1.99986e-19	0.352775	T	G	0.352775	Phospholipids in HDL || id:met-d-HDL_PL	115078	0.000708488	81.5878
rs112771035	11	126225876	-0.0488376	0.0072442	4.49987e-11	0.071369	G	C	0.071369	Phospholipids in HDL || id:met-d-HDL_PL	115078	0.000394788	45.4486
rs141368429	11	117221862	-0.0483801	0.00871172	2.90001e-08	0.056173	T	C	0.056173	Phospholipids in HDL || id:met-d-HDL_PL	115078	0.000267927	30.8403
rs7956099	12	103556109	-0.0232463	0.0037569	2.69998e-10	0.474977	C	T	0.474977	Phospholipids in HDL || id:met-d-HDL_PL	115078	0.000332592	38.2861
rs61941676	12	125324798	-0.0605753	0.00574186	1.10002e-26	0.127214	A	C	0.127214	Phospholipids in HDL || id:met-d-HDL_PL	115078	0.000966215	111.296
rs6606717	12	109873227	0.0324009	0.00372989	1e-18	0.523163	C	A	0.523163	Phospholipids in HDL || id:met-d-HDL_PL	115078	0.000655307	75.4596
rs2243616	12	121406370	-0.0229529	0.00395032	1.5e-08	0.66112	T	G	0.66112	Phospholipids in HDL || id:met-d-HDL_PL	115078	0.000293286	33.76
rs838876	12	125259888	-0.0401021	0.00406258	1.80011e-25	0.681444	G	A	0.681444	Phospholipids in HDL || id:met-d-HDL_PL	115078	0.000846	97.4368
rs941507	14	24759319	-0.0206851	0.00375592	8e-09	0.460822	C	G	0.460822	Phospholipids in HDL || id:met-d-HDL_PL	115078	0.000263497	30.3302
rs2043085	15	58680954	-0.127115	0.0038271	1e-200	0.61268	C	T	0.61268	Phospholipids in HDL || id:met-d-HDL_PL	115078	0.00949551	1103.18
rs2070895	15	58723939	0.139897	0.00451247	1e-200	0.218687	A	G	0.218687	Phospholipids in HDL || id:met-d-HDL_PL	115078	0.00828292	961.127
rs34663616	15	58569330	0.0421396	0.00553014	6.00067e-15	0.13765	A	C	0.13765	Phospholipids in HDL || id:met-d-HDL_PL	115078	0.00050431	58.0632
rs75911530	16	57049137	-0.135966	0.0109845	2.90001e-37	0.032886	A	G	0.032886	Phospholipids in HDL || id:met-d-HDL_PL	115078	0.00132963	153.212
rs3764261	16	56993324	0.178431	0.00397855	1e-200	0.324423	A	C	0.324423	Phospholipids in HDL || id:met-d-HDL_PL	115078	0.017178	2011.33
rs8058512	16	57151796	-0.0240801	0.00418099	8.40001e-09	0.72404	T	C	0.72404	Phospholipids in HDL || id:met-d-HDL_PL	115078	0.000288165	33.1704
rs2925979	16	81534790	0.0300785	0.00405767	5.30029e-15	0.69893	C	T	0.69893	Phospholipids in HDL || id:met-d-HDL_PL	115078	0.000477265	54.9479
rs4986970	16	67976320	-0.0663383	0.0103261	1.69981e-11	0.033916	T	A	0.033916	Phospholipids in HDL || id:met-d-HDL_PL	115078	0.000358516	41.2713
rs34955778	16	15139594	-0.0210641	0.00377762	1.79999e-08	0.419986	C	T	0.419986	Phospholipids in HDL || id:met-d-HDL_PL	115078	0.000270109	31.0915
rs72836561	17	41926126	-0.128268	0.0106938	1e-34	0.031483	T	C	0.031483	Phospholipids in HDL || id:met-d-HDL_PL	115078	0.00124864	143.868
rs967645	17	26713970	-0.0288126	0.0037335	1e-13	0.516501	T	C	0.516501	Phospholipids in HDL || id:met-d-HDL_PL	115078	0.000517268	59.5559
rs112001035	17	66823805	-0.0476276	0.0080314	1.09999e-08	0.059725	A	G	0.059725	Phospholipids in HDL || id:met-d-HDL_PL	115078	0.000305499	35.1664
rs12608026	18	47120499	0.0929852	0.00934817	3.40017e-24	0.042401	G	T	0.042401	Phospholipids in HDL || id:met-d-HDL_PL	115078	0.000859031	98.9389
rs7231011	18	47275081	0.0298342	0.0053648	2.99999e-08	0.141545	C	T	0.141545	Phospholipids in HDL || id:met-d-HDL_PL	115078	0.000268666	30.9253
rs77960347	18	47109955	0.322051	0.0163032	8.60003e-90	0.013239	G	A	0.013239	Phospholipids in HDL || id:met-d-HDL_PL	115078	0.00337941	390.208
rs7241918	18	47160953	0.094962	0.00490226	5.10035e-86	0.822907	T	G	0.822907	Phospholipids in HDL || id:met-d-HDL_PL	115078	0.00325013	375.232
rs12977604	19	45442528	0.0498428	0.00398	7.70016e-38	0.499958	G	C	0.499958	Phospholipids in HDL || id:met-d-HDL_PL	115078	0.00136099	156.831
rs737338	19	11347657	-0.121048	0.0101358	1.10002e-34	0.035188	T	C	0.035188	Phospholipids in HDL || id:met-d-HDL_PL	115078	0.00123785	142.624
rs1065853	19	45413233	0.103609	0.00688923	1e-54	0.080584	T	G	0.080584	Phospholipids in HDL || id:met-d-HDL_PL	115078	0.00196159	226.176
rs11671872	19	11265020	0.0260084	0.00382045	1.50003e-11	0.412466	A	G	0.412466	Phospholipids in HDL || id:met-d-HDL_PL	115078	0.00040256	46.3437
rs2781751	19	54819909	0.0204934	0.00403434	3.40001e-08	0.315456	A	G	0.315456	Phospholipids in HDL || id:met-d-HDL_PL	115078	0.000224178	25.8033
rs12976739	19	8461663	0.0264577	0.00383526	9.09913e-13	0.396152	A	G	0.396152	Phospholipids in HDL || id:met-d-HDL_PL	115078	0.000413374	47.589
rs6073958	20	44551855	-0.052047	0.00468708	6.09958e-28	0.198725	C	T	0.198725	Phospholipids in HDL || id:met-d-HDL_PL	115078	0.00107036	123.305
rs6018652	20	46340974	0.0377988	0.00462081	2.09991e-17	0.792531	A	G	0.792531	Phospholipids in HDL || id:met-d-HDL_PL	115078	0.000581132	66.9133
rs150224153	20	43008981	-0.0775188	0.0113732	3.29989e-11	0.029238	T	C	0.029238	Phospholipids in HDL || id:met-d-HDL_PL	115078	0.000403535	46.4559
rs2236252	20	17597531	-0.0297214	0.00499977	9.80009e-10	0.167034	T	C	0.167034	Phospholipids in HDL || id:met-d-HDL_PL	115078	0.000306982	35.3371
rs2266961	22	21928597	-0.0387898	0.00476293	1.29987e-16	0.189695	G	C	0.189695	Phospholipids in HDL || id:met-d-HDL_PL	115078	0.000576029	66.3253
rs553427	1	234852760	0.0307503	0.00398363	2.90001e-15	0.517038	T	C	0.517038	Total esterified cholesterol || id:met-d-Total_CE	115078	0.000517516	59.5845
rs3768321	1	40035928	-0.0266359	0.00502047	4e-08	0.19653	T	G	0.19653	Total esterified cholesterol || id:met-d-Total_CE	115078	0.000244539	28.1474
rs12740374	1	109817590	-0.0908982	0.00479196	2.29985e-81	0.221059	T	G	0.221059	Total esterified cholesterol || id:met-d-Total_CE	115078	0.00311699	359.813
rs11591147	1	55505647	-0.26614	0.0151763	1.20005e-71	0.017458	T	G	0.017458	Total esterified cholesterol || id:met-d-Total_CE	115078	0.00266525	307.525
rs2495477	1	55518467	-0.0285625	0.00415937	4.60045e-12	0.393807	G	A	0.393807	Total esterified cholesterol || id:met-d-Total_CE	115078	0.000409607	47.1552
rs2986164	1	25622291	-0.0227481	0.00435456	4.39997e-08	0.535817	A	G	0.535817	Total esterified cholesterol || id:met-d-Total_CE	115078	0.000237086	27.2894
rs7534572	1	62999675	0.0384204	0.00416286	1.59993e-21	0.647484	G	C	0.647484	Total esterified cholesterol || id:met-d-Total_CE	115078	0.00073965	85.179
rs2642438	1	220970028	0.0333943	0.00436244	2.19989e-15	0.703836	G	A	0.703836	Total esterified cholesterol || id:met-d-Total_CE	115078	0.000508947	58.5974
rs11206517	1	55526428	0.0835274	0.0111497	4.40048e-14	0.033009	G	T	0.033009	Total esterified cholesterol || id:met-d-Total_CE	115078	0.000487447	56.1208
rs562338	2	21288321	0.0962536	0.00517196	1.50003e-80	0.819635	G	A	0.819635	Total esterified cholesterol || id:met-d-Total_CE	115078	0.00300072	346.351
rs11127048	2	27752463	-0.0328653	0.00415537	1.99986e-15	0.61412	A	G	0.61412	Total esterified cholesterol || id:met-d-Total_CE	115078	0.000543285	62.553
rs35135293	2	20363666	-0.0244783	0.00400279	2.1e-09	0.516746	T	C	0.516746	Total esterified cholesterol || id:met-d-Total_CE	115078	0.000324865	37.3964
rs2943650	2	227105921	-0.0243433	0.00415522	8.30004e-10	0.644755	T	C	0.644755	Total esterified cholesterol || id:met-d-Total_CE	115078	0.00029816	34.3213
rs4299376	2	44072576	-0.0418188	0.00426658	4.49987e-24	0.676279	T	G	0.676279	Total esterified cholesterol || id:met-d-Total_CE	115078	0.00083412	96.0673
rs4860948	4	69340991	0.0251015	0.00464915	3.29997e-08	0.244346	A	T	0.244346	Total esterified cholesterol || id:met-d-Total_CE	115078	0.00025325	29.1504
rs13107325	4	103188709	-0.0415682	0.00759512	2.59998e-08	0.074284	T	C	0.074284	Total esterified cholesterol || id:met-d-Total_CE	115078	0.000260224	29.9534
rs7707394	5	74472939	0.036647	0.0041508	8.19974e-19	0.357078	A	G	0.357078	Total esterified cholesterol || id:met-d-Total_CE	115078	0.000676904	77.9481
rs1895233	5	122924864	0.0241809	0.00401254	1.6e-09	0.544782	T	G	0.544782	Total esterified cholesterol || id:met-d-Total_CE	115078	0.000315484	36.3161
rs11749783	5	74626082	0.0517037	0.00411424	6.00067e-37	0.374801	C	T	0.374801	Total esterified cholesterol || id:met-d-Total_CE	115078	0.00137049	157.927
rs6882345	5	156397673	0.0334135	0.00412741	5.00035e-16	0.632845	A	G	0.632845	Total esterified cholesterol || id:met-d-Total_CE	115078	0.000569179	65.5362
rs36018387	6	35386872	-0.0409718	0.00651842	6.70039e-11	0.10509	T	C	0.10509	Total esterified cholesterol || id:met-d-Total_CE	115078	0.000343197	39.5073
rs3777411	6	160476945	-0.0381787	0.00556943	1.10002e-11	0.150744	T	C	0.150744	Total esterified cholesterol || id:met-d-Total_CE	115078	0.000408179	46.9908
rs12198895	6	3921059	0.0241817	0.00442308	4.60002e-08	0.282191	T	G	0.282191	Total esterified cholesterol || id:met-d-Total_CE	115078	0.000259668	29.8894
rs79220007	6	26098474	-0.0514115	0.00751384	5.10035e-12	0.076081	C	T	0.076081	Total esterified cholesterol || id:met-d-Total_CE	115078	0.000406656	46.8154
rs147841808	6	32601807	0.0452323	0.0060009	5.60015e-14	0.132288	G	C	0.132288	Total esterified cholesterol || id:met-d-Total_CE	115078	0.000493467	56.8142
rs1057558	7	1062366	-0.0281479	0.00480961	5.69994e-10	0.220311	C	T	0.220311	Total esterified cholesterol || id:met-d-Total_CE	115078	0.000297544	34.2503
rs112875651	8	126506694	-0.0439356	0.00413668	2.29985e-27	0.392383	A	G	0.392383	Total esterified cholesterol || id:met-d-Total_CE	115078	0.00097929	112.803
rs1461729	8	9187242	0.0782855	0.00662416	9.70063e-34	0.899229	G	A	0.899229	Total esterified cholesterol || id:met-d-Total_CE	115078	0.00121222	139.667
rs17411113	8	19855006	0.0584343	0.00663267	4.79954e-19	0.099883	G	C	0.099883	Total esterified cholesterol || id:met-d-Total_CE	115078	0.000674022	77.616
rs115478735	9	136149711	0.0560603	0.0051531	1.69981e-28	0.18331	T	A	0.18331	Total esterified cholesterol || id:met-d-Total_CE	115078	0.00102739	118.349
rs11789603	9	107647019	0.0433211	0.00641172	1.80011e-11	0.108813	T	C	0.108813	Total esterified cholesterol || id:met-d-Total_CE	115078	0.000396538	45.6502
rs4008004	9	15300968	0.0278648	0.00481564	1.79999e-09	0.221868	A	C	0.221868	Total esterified cholesterol || id:met-d-Total_CE	115078	0.000290861	33.4808
rs2740488	9	107661742	-0.0436772	0.00452322	1.69981e-21	0.265313	C	A	0.265313	Total esterified cholesterol || id:met-d-Total_CE	115078	0.000809599	93.2409
rs2792735	10	113921825	-0.0337232	0.00443789	5.10035e-15	0.720334	A	G	0.720334	Total esterified cholesterol || id:met-d-Total_CE	115078	0.000501527	57.7427
rs688456	11	116722551	0.0420022	0.00505721	5.70033e-17	0.192306	T	G	0.192306	Total esterified cholesterol || id:met-d-Total_CE	115078	0.000599059	68.9786
rs72997616	11	75474195	-0.0406577	0.00685576	4.39997e-09	0.094103	A	C	0.094103	Total esterified cholesterol || id:met-d-Total_CE	115078	0.000305527	35.1696
rs10838724	11	47527052	-0.0272157	0.00417583	3.19963e-11	0.36878	T	G	0.36878	Total esterified cholesterol || id:met-d-Total_CE	115078	0.000368978	42.4762
rs102275	11	61557803	-0.0678088	0.00416529	9.09913e-63	0.349784	C	T	0.349784	Total esterified cholesterol || id:met-d-Total_CE	115078	0.00229768	265.017
rs653178	12	112007756	0.0308949	0.00399098	1.20005e-15	0.51605	T	C	0.51605	Total esterified cholesterol || id:met-d-Total_CE	115078	0.00052047	59.9248
rs1805776	12	9084375	0.0273391	0.00478089	1.29999e-08	0.226038	C	T	0.226038	Total esterified cholesterol || id:met-d-Total_CE	115078	0.000284076	32.6997
rs11065358	12	121384495	-0.0265596	0.00422837	4.60002e-10	0.661892	C	T	0.661892	Total esterified cholesterol || id:met-d-Total_CE	115078	0.000342733	39.4539
rs11621792	14	24871926	0.0239039	0.00402347	2.99999e-10	0.453802	T	C	0.453802	Total esterified cholesterol || id:met-d-Total_CE	115078	0.000306627	35.2962
rs261290	15	58678720	-0.0743409	0.00419874	1.10002e-72	0.654642	C	T	0.654642	Total esterified cholesterol || id:met-d-Total_CE	115078	0.00271671	313.48
rs633695	15	58725839	0.0561893	0.00439611	4.10015e-36	0.29236	G	A	0.29236	Total esterified cholesterol || id:met-d-Total_CE	115078	0.00141763	163.366
rs1864163	16	56997233	-0.0549733	0.0045337	8.80035e-36	0.26131	A	G	0.26131	Total esterified cholesterol || id:met-d-Total_CE	115078	0.001276	147.025
rs34042070	16	72101525	0.0333984	0.00512967	5.30029e-11	0.18698	G	C	0.18698	Total esterified cholesterol || id:met-d-Total_CE	115078	0.000368231	42.3901
rs77542162	17	67081278	0.113812	0.0133984	7.29962e-17	0.022667	G	A	0.022667	Total esterified cholesterol || id:met-d-Total_CE	115078	0.000626622	72.1544
rs72836561	17	41926126	-0.0849441	0.0114085	5.30029e-14	0.031483	T	C	0.031483	Total esterified cholesterol || id:met-d-Total_CE	115078	0.000481513	55.4373
rs72631343	17	67191270	-0.0329423	0.00594492	1.40001e-08	0.129021	G	C	0.129021	Total esterified cholesterol || id:met-d-Total_CE	115078	0.000266752	30.7049
rs56325564	17	45766771	0.0284248	0.00401415	1.29987e-13	0.482712	A	G	0.482712	Total esterified cholesterol || id:met-d-Total_CE	115078	0.000435538	50.1418
rs77960347	18	47109955	0.192917	0.0174026	9.20026e-29	0.013239	G	A	0.013239	Total esterified cholesterol || id:met-d-Total_CE	115078	0.00106674	122.887
rs9304381	18	47158234	0.0495618	0.0051727	2.39994e-22	0.818411	T	C	0.818411	Total esterified cholesterol || id:met-d-Total_CE	115078	0.000797115	91.802
rs12151108	19	11197261	-0.127605	0.00612153	2.99985e-98	0.119677	A	G	0.119677	Total esterified cholesterol || id:met-d-Total_CE	115078	0.00376172	434.518
rs73013176	19	11147526	-0.122516	0.0191454	3.10027e-11	0.011282	C	T	0.011282	Total esterified cholesterol || id:met-d-Total_CE	115078	0.000355721	40.9496
rs1065853	19	45413233	-0.410894	0.00733547	1e-200	0.080584	T	G	0.080584	Total esterified cholesterol || id:met-d-Total_CE	115078	0.0265417	3137.59
rs58542926	19	19379549	-0.0929212	0.00758165	1.10002e-35	0.074402	T	C	0.074402	Total esterified cholesterol || id:met-d-Total_CE	115078	0.0013036	150.209
rs28807203	19	45173951	-0.101903	0.00923585	7.29962e-29	0.049209	C	A	0.049209	Total esterified cholesterol || id:met-d-Total_CE	115078	0.00105674	121.734
rs8103315	19	45254168	0.0466719	0.00597522	2.60016e-15	0.135789	A	C	0.135789	Total esterified cholesterol || id:met-d-Total_CE	115078	0.000529884	61.0092
rs2927468	19	45357939	0.0416608	0.00403178	2.29985e-26	0.523267	G	A	0.523267	Total esterified cholesterol || id:met-d-Total_CE	115078	0.000926972	106.771
rs1081105	19	45412955	0.133404	0.0121632	1.50003e-29	0.027622	C	A	0.027622	Total esterified cholesterol || id:met-d-Total_CE	115078	0.00104423	120.291
rs111278137	19	45215081	-0.115327	0.0141553	2.39994e-16	0.021615	A	G	0.021615	Total esterified cholesterol || id:met-d-Total_CE	115078	0.000576476	66.3768
rs17699030	19	11330942	-0.0659345	0.0110008	9.59997e-10	0.033712	G	A	0.033712	Total esterified cholesterol || id:met-d-Total_CE	115078	0.000312068	35.9227
rs2618566	20	17844684	-0.0217869	0.00420705	2.1e-08	0.660287	T	G	0.660287	Total esterified cholesterol || id:met-d-Total_CE	115078	0.000232993	26.8181
rs1800961	20	43042364	-0.0864874	0.0116353	4.79954e-14	0.030197	T	C	0.030197	Total esterified cholesterol || id:met-d-Total_CE	115078	0.000479899	55.2514
rs1883711	20	39179822	0.0794453	0.0117053	2.09991e-12	0.0312	C	G	0.0312	Total esterified cholesterol || id:met-d-Total_CE	115078	0.000400134	46.0642
rs1293261	1	25713234	0.0232214	0.00413095	4.49997e-09	0.525195	T	A	0.525195	Cholesteryl esters in VLDL || id:met-d-VLDL_CE	115078	0.000274515	31.5987
rs11591147	1	55505647	-0.278645	0.0157382	1.59993e-73	0.017458	T	G	0.017458	Cholesteryl esters in VLDL || id:met-d-VLDL_CE	115078	0.00271656	313.462
rs12740374	1	109817590	-0.0892367	0.00496939	5.79963e-73	0.221059	T	G	0.221059	Cholesteryl esters in VLDL || id:met-d-VLDL_CE	115078	0.0027943	322.458
rs822928	1	234873275	0.0276635	0.00416416	6.4003e-12	0.529645	C	A	0.529645	Cholesteryl esters in VLDL || id:met-d-VLDL_CE	115078	0.000383355	44.1318
rs2495477	1	55518467	-0.0273534	0.00431338	3.90032e-11	0.393807	G	A	0.393807	Cholesteryl esters in VLDL || id:met-d-VLDL_CE	115078	0.000349336	40.2142
rs11206517	1	55526428	0.0808373	0.0115626	1.80011e-12	0.033009	G	T	0.033009	Cholesteryl esters in VLDL || id:met-d-VLDL_CE	115078	0.000424557	48.8771
rs7534572	1	62999675	0.0654243	0.004317	4.90004e-54	0.647484	G	C	0.647484	Cholesteryl esters in VLDL || id:met-d-VLDL_CE	115078	0.00199185	229.671
rs4299376	2	44072576	-0.0435609	0.00442317	7.10068e-23	0.676279	T	G	0.676279	Cholesteryl esters in VLDL || id:met-d-VLDL_CE	115078	0.000842109	96.9882
rs1128249	2	165528624	-0.028343	0.00423113	4.19952e-11	0.391999	T	G	0.391999	Cholesteryl esters in VLDL || id:met-d-VLDL_CE	115078	0.000389778	44.8716
rs4533439	2	21141815	0.02536	0.00421187	1.40001e-09	0.411022	C	T	0.411022	Cholesteryl esters in VLDL || id:met-d-VLDL_CE	115078	0.000314934	36.2528
rs693	2	21232195	0.0933179	0.00413161	6.80769e-118	0.520903	A	G	0.520903	Cholesteryl esters in VLDL || id:met-d-VLDL_CE	115078	0.00441345	510.133
rs4665972	2	27598097	-0.0471258	0.00424763	3.19963e-29	0.604608	C	T	0.604608	Cholesteryl esters in VLDL || id:met-d-VLDL_CE	115078	0.00106848	123.088
rs1320143	2	21212348	-0.0296141	0.0041376	5.79963e-13	0.536426	A	G	0.536426	Cholesteryl esters in VLDL || id:met-d-VLDL_CE	115078	0.000444953	51.2262
rs34894639	3	135798658	-0.0357123	0.0049426	1.80011e-13	0.231585	T	C	0.231585	Cholesteryl esters in VLDL || id:met-d-VLDL_CE	115078	0.000453456	52.2056
rs13108218	4	3443931	-0.0236577	0.00427646	2e-08	0.615355	G	A	0.615355	Cholesteryl esters in VLDL || id:met-d-VLDL_CE	115078	0.000265869	30.6033
rs1471251	4	87976359	0.0288121	0.00423939	2.70023e-12	0.397126	T	A	0.397126	Cholesteryl esters in VLDL || id:met-d-VLDL_CE	115078	0.000401214	46.1887
rs3936511	5	55860781	0.03074	0.00523715	2.39999e-09	0.192433	G	A	0.192433	Cholesteryl esters in VLDL || id:met-d-VLDL_CE	115078	0.000299292	34.4517
rs7707394	5	74472939	0.0326466	0.00430327	6.00067e-14	0.357078	A	G	0.357078	Cholesteryl esters in VLDL || id:met-d-VLDL_CE	115078	0.000499884	57.5534
rs12916	5	74656539	0.0547213	0.0042165	1.20005e-38	0.400342	C	T	0.400342	Cholesteryl esters in VLDL || id:met-d-VLDL_CE	115078	0.00146144	168.423
rs4704834	5	156443066	0.0488084	0.00430833	1.9002e-30	0.644037	G	A	0.644037	Cholesteryl esters in VLDL || id:met-d-VLDL_CE	115078	0.00111402	128.34
rs12208357	6	160543148	0.071992	0.008122	5.60015e-20	0.069998	T	C	0.069998	Cholesteryl esters in VLDL || id:met-d-VLDL_CE	115078	0.000682266	78.5661
rs6920309	6	16134247	-0.0231186	0.00415888	3.09999e-08	0.456844	T	C	0.456844	Cholesteryl esters in VLDL || id:met-d-VLDL_CE	115078	0.000268449	30.9003
rs11755689	6	32586376	0.0472233	0.00451482	3.50026e-24	0.334126	G	A	0.334126	Cholesteryl esters in VLDL || id:met-d-VLDL_CE	115078	0.000949788	109.402
rs9295128	6	160751531	-0.178034	0.0163461	1.69981e-27	0.016821	T	G	0.016821	Cholesteryl esters in VLDL || id:met-d-VLDL_CE	115078	0.00102976	118.623
rs28377109	6	32434716	0.0491401	0.00645151	1.20005e-12	0.116083	A	C	0.116083	Cholesteryl esters in VLDL || id:met-d-VLDL_CE	115078	0.000503893	58.0152
rs1989985	7	21513359	0.0238443	0.00425419	3.89996e-09	0.38286	G	C	0.38286	Cholesteryl esters in VLDL || id:met-d-VLDL_CE	115078	0.000272913	31.4143
rs10260606	7	44584551	0.0355308	0.0053347	1.10002e-11	0.182659	C	G	0.182659	Cholesteryl esters in VLDL || id:met-d-VLDL_CE	115078	0.000385328	44.3591
rs55747707	7	73037366	-0.0364008	0.00514469	6.00067e-12	0.203628	A	G	0.203628	Cholesteryl esters in VLDL || id:met-d-VLDL_CE	115078	0.000434833	50.0606
rs144503444	8	19773155	0.100571	0.0155903	8.19993e-10	0.018253	C	T	0.018253	Cholesteryl esters in VLDL || id:met-d-VLDL_CE	115078	0.000361482	41.613
rs2326077	8	59385919	-0.0282391	0.00437746	2.39994e-11	0.663239	T	C	0.663239	Cholesteryl esters in VLDL || id:met-d-VLDL_CE	115078	0.0003615	41.615
rs2737245	8	116658583	-0.0313068	0.00461636	3.10027e-11	0.278598	T	G	0.278598	Cholesteryl esters in VLDL || id:met-d-VLDL_CE	115078	0.000399496	45.9907
rs10096633	8	19830921	-0.0902271	0.00625959	6.29941e-49	0.123912	T	C	0.123912	Cholesteryl esters in VLDL || id:met-d-VLDL_CE	115078	0.00180221	207.766
rs112875651	8	126506694	-0.0788825	0.00428859	6.59933e-79	0.392383	A	G	0.392383	Cholesteryl esters in VLDL || id:met-d-VLDL_CE	115078	0.00293133	338.318
rs115478735	9	136149711	0.0543273	0.00534357	7.70016e-26	0.18331	T	A	0.18331	Cholesteryl esters in VLDL || id:met-d-VLDL_CE	115078	0.00089741	103.363
rs2478236	10	94797973	-0.0254222	0.00421695	7.00003e-11	0.403779	A	G	0.403779	Cholesteryl esters in VLDL || id:met-d-VLDL_CE	115078	0.000315718	36.3431
rs1047964	11	117156893	-0.159887	0.0210111	2.99985e-15	0.010073	T	G	0.010073	Cholesteryl esters in VLDL || id:met-d-VLDL_CE	115078	0.000502942	57.9057
rs78689694	11	126234820	0.0354922	0.00610278	1.09999e-08	0.133343	C	G	0.133343	Cholesteryl esters in VLDL || id:met-d-VLDL_CE	115078	0.000293826	33.8223
rs964184	11	116648917	-0.124469	0.0060885	5.79963e-97	0.867255	C	G	0.867255	Cholesteryl esters in VLDL || id:met-d-VLDL_CE	115078	0.00361855	417.921
rs141469619	11	116714293	0.144751	0.0218243	1.50003e-12	0.010141	G	A	0.010141	Cholesteryl esters in VLDL || id:met-d-VLDL_CE	115078	0.000382124	43.9901
rs4765127	12	124460167	-0.0239921	0.00436643	3.50002e-08	0.334977	T	G	0.334977	Cholesteryl esters in VLDL || id:met-d-VLDL_CE	115078	0.000262287	30.1909
rs10842724	12	9172646	0.0238008	0.00421166	3.2e-08	0.412905	C	T	0.412905	Cholesteryl esters in VLDL || id:met-d-VLDL_CE	115078	0.000277437	31.9351
rs10649122	12	57650599	0.0309528	0.0054371	1.2e-08	0.817537	A	ATCTC	0.817537	Cholesteryl esters in VLDL || id:met-d-VLDL_CE	115078	0.000281547	32.4084
rs61931987	12	124857838	-0.0249516	0.00424475	3.2e-09	0.607331	C	T	0.607331	Cholesteryl esters in VLDL || id:met-d-VLDL_CE	115078	0.000300172	34.5529
rs1169292	12	121426478	0.0286432	0.00447974	2e-10	0.310508	T	C	0.310508	Cholesteryl esters in VLDL || id:met-d-VLDL_CE	115078	0.000355133	40.8818
rs6602909	13	114551993	0.0295601	0.00440083	1.20005e-11	0.328949	C	T	0.328949	Cholesteryl esters in VLDL || id:met-d-VLDL_CE	115078	0.000391904	45.1165
rs261290	15	58678720	-0.0780435	0.00435376	6.4998e-73	0.654642	C	T	0.654642	Cholesteryl esters in VLDL || id:met-d-VLDL_CE	115078	0.00278446	321.319
rs633695	15	58725839	0.0547661	0.00455842	1.50003e-32	0.29236	G	A	0.29236	Cholesteryl esters in VLDL || id:met-d-VLDL_CE	115078	0.00125273	144.34
rs75911530	16	57049137	0.0711982	0.0121789	5.39995e-09	0.032886	A	G	0.032886	Cholesteryl esters in VLDL || id:met-d-VLDL_CE	115078	0.000296893	34.1755
rs3794695	16	72097827	0.0430323	0.00527863	6.79986e-17	0.189016	T	C	0.189016	Cholesteryl esters in VLDL || id:met-d-VLDL_CE	115078	0.00057717	66.4568
rs247616	16	56989590	-0.102974	0.00441433	1.79887e-121	0.32471	T	C	0.32471	Cholesteryl esters in VLDL || id:met-d-VLDL_CE	115078	0.00470635	544.149
rs7202323	16	72217113	-0.030108	0.00489528	5e-10	0.229923	G	T	0.229923	Cholesteryl esters in VLDL || id:met-d-VLDL_CE	115078	0.000328605	37.8269
rs72631343	17	67191270	-0.044896	0.0061639	1.10002e-13	0.129021	G	C	0.129021	Cholesteryl esters in VLDL || id:met-d-VLDL_CE	115078	0.000460799	53.0514
rs56325564	17	45766771	0.0271456	0.00416201	2.90001e-11	0.482712	A	G	0.482712	Cholesteryl esters in VLDL || id:met-d-VLDL_CE	115078	0.000369522	42.5388
rs77542162	17	67081278	0.14203	0.013892	1.9002e-24	0.022667	G	A	0.022667	Cholesteryl esters in VLDL || id:met-d-VLDL_CE	115078	0.000907495	104.526
rs1065853	19	45413233	-0.2554	0.0076137	1e-200	0.080584	T	G	0.080584	Cholesteryl esters in VLDL || id:met-d-VLDL_CE	115078	0.00968349	1125.23
rs2738447	19	11227480	0.0338576	0.00421013	2.90001e-15	0.59317	C	A	0.59317	Cholesteryl esters in VLDL || id:met-d-VLDL_CE	115078	0.000561675	64.6716
rs58542926	19	19379549	-0.120602	0.00786921	1.29987e-52	0.074402	T	C	0.074402	Cholesteryl esters in VLDL || id:met-d-VLDL_CE	115078	0.0020369	234.876
rs74747585	19	45039971	-0.0907591	0.0135393	2.19989e-11	0.025173	C	T	0.025173	Cholesteryl esters in VLDL || id:met-d-VLDL_CE	115078	0.000390325	44.9345
rs79429216	19	45445517	0.114571	0.0183757	7.29962e-11	0.01273	A	G	0.01273	Cholesteryl esters in VLDL || id:met-d-VLDL_CE	115078	0.000337693	38.8735
rs118170342	19	45401868	0.111581	0.0106031	5.79963e-27	0.04077	C	T	0.04077	Cholesteryl esters in VLDL || id:met-d-VLDL_CE	115078	0.000961401	110.741
rs12151108	19	11197261	-0.14401	0.00635371	3.49945e-116	0.119677	A	G	0.119677	Cholesteryl esters in VLDL || id:met-d-VLDL_CE	115078	0.0044443	513.716
rs439523	19	49236102	0.0262615	0.00414377	1e-09	0.529678	C	T	0.529678	Cholesteryl esters in VLDL || id:met-d-VLDL_CE	115078	0.000348902	40.1643
rs1883711	20	39179822	0.117367	0.0121359	1.9002e-23	0.0312	C	G	0.0312	Cholesteryl esters in VLDL || id:met-d-VLDL_CE	115078	0.000812088	93.5277
rs9616847	22	50868669	0.0265576	0.00425813	8.30004e-10	0.388281	T	A	0.388281	Cholesteryl esters in VLDL || id:met-d-VLDL_CE	115078	0.00033791	38.8984
rs7534572	1	62999675	0.036844	0.00430459	5.00035e-19	0.647484	G	C	0.647484	Cholesteryl esters in LDL || id:met-d-LDL_CE	115078	0.000636211	73.2592
rs2495477	1	55518467	-0.0314487	0.00430098	1.10002e-13	0.393807	G	A	0.393807	Cholesteryl esters in LDL || id:met-d-LDL_CE	115078	0.000464383	53.4642
rs12740374	1	109817590	-0.114189	0.00495511	3.69828e-119	0.221059	T	G	0.221059	Cholesteryl esters in LDL || id:met-d-LDL_CE	115078	0.00459357	531.049
rs11591147	1	55505647	-0.292396	0.015693	6.29941e-81	0.017458	T	G	0.017458	Cholesteryl esters in LDL || id:met-d-LDL_CE	115078	0.00300767	347.155
rs11206517	1	55526428	0.092527	0.0115293	3.50026e-16	0.033009	G	T	0.033009	Cholesteryl esters in LDL || id:met-d-LDL_CE	115078	0.000559366	64.4056
rs553427	1	234852760	0.033022	0.00411926	2.39994e-16	0.517038	T	C	0.517038	Cholesteryl esters in LDL || id:met-d-LDL_CE	115078	0.000558128	64.263
rs2986164	1	25622291	-0.0238109	0.00450281	4.70002e-08	0.535817	A	G	0.535817	Cholesteryl esters in LDL || id:met-d-LDL_CE	115078	0.000242933	27.9626
rs562338	2	21288321	0.104683	0.00534726	1.29987e-88	0.819635	G	A	0.819635	Cholesteryl esters in LDL || id:met-d-LDL_CE	115078	0.00331935	383.25
rs4299376	2	44072576	-0.0455623	0.00441119	7.00003e-26	0.676279	T	G	0.676279	Cholesteryl esters in LDL || id:met-d-LDL_CE	115078	0.000926201	106.682
rs140798831	2	21149771	-0.032086	0.00434943	5.70033e-14	0.656802	C	T	0.656802	Cholesteryl esters in LDL || id:met-d-LDL_CE	115078	0.000472682	54.42
rs11127048	2	27752463	-0.0489183	0.00429621	4.49987e-30	0.61412	A	G	0.61412	Cholesteryl esters in LDL || id:met-d-LDL_CE	115078	0.00112536	129.648
rs13108218	4	3443931	-0.0270179	0.0042643	1.79999e-10	0.615355	G	A	0.615355	Cholesteryl esters in LDL || id:met-d-LDL_CE	115078	0.00034871	40.1421
rs7707394	5	74472939	0.0356094	0.00429171	1e-16	0.357078	A	G	0.357078	Cholesteryl esters in LDL || id:met-d-LDL_CE	115078	0.000597883	68.8432
rs4704834	5	156443066	0.0382781	0.00429675	7.89951e-19	0.644037	G	A	0.644037	Cholesteryl esters in LDL || id:met-d-LDL_CE	115078	0.000689174	79.3621
rs1499279	5	52106278	-0.0647841	0.0103522	1.6e-09	0.04162	G	T	0.04162	Cholesteryl esters in LDL || id:met-d-LDL_CE	115078	0.000340198	39.1619
rs3846662	5	74651084	0.0531832	0.00416976	3.90032e-38	0.424112	G	A	0.424112	Cholesteryl esters in LDL || id:met-d-LDL_CE	115078	0.00141163	162.674
rs1500188	5	122827953	-0.024068	0.00414835	2.30001e-09	0.450398	G	A	0.450398	Cholesteryl esters in LDL || id:met-d-LDL_CE	115078	0.000292422	33.6606
rs79220007	6	26098474	-0.0569024	0.00776803	2.29985e-13	0.076081	C	T	0.076081	Cholesteryl esters in LDL || id:met-d-LDL_CE	115078	0.000466063	53.6577
rs11755689	6	32586376	0.0389194	0.00450295	2.09991e-16	0.334126	G	A	0.334126	Cholesteryl esters in LDL || id:met-d-LDL_CE	115078	0.00064873	74.7017
rs3777411	6	160476945	-0.0435921	0.00575784	3.40017e-14	0.150744	T	C	0.150744	Cholesteryl esters in LDL || id:met-d-LDL_CE	115078	0.000497838	57.3177
rs10260606	7	44584551	0.0285081	0.00531952	2.5e-08	0.182659	C	G	0.182659	Cholesteryl esters in LDL || id:met-d-LDL_CE	115078	0.000249512	28.72
rs1461729	8	9187242	0.0613907	0.00685025	6.29941e-20	0.899229	G	A	0.899229	Cholesteryl esters in LDL || id:met-d-LDL_CE	115078	0.000697424	80.3128
rs112875651	8	126506694	-0.0613075	0.00427787	3.50026e-49	0.392383	A	G	0.392383	Cholesteryl esters in LDL || id:met-d-LDL_CE	115078	0.00178158	205.383
rs10504255	8	59398461	-0.0247584	0.00437387	1.5e-09	0.662963	A	G	0.662963	Cholesteryl esters in LDL || id:met-d-LDL_CE	115078	0.000278356	32.041
rs115478735	9	136149711	0.0588884	0.00532811	3.90032e-29	0.18331	T	A	0.18331	Cholesteryl esters in LDL || id:met-d-LDL_CE	115078	0.00106038	122.153
rs2740488	9	107661742	-0.0335899	0.00467684	2.60016e-12	0.265313	C	A	0.265313	Cholesteryl esters in LDL || id:met-d-LDL_CE	115078	0.000448049	51.5828
rs102275	11	61557803	-0.0444737	0.0043074	3.19963e-26	0.349784	C	T	0.349784	Cholesteryl esters in LDL || id:met-d-LDL_CE	115078	0.000925511	106.603
rs4307732	11	126244955	0.049487	0.00671213	4.30031e-13	0.105928	A	G	0.105928	Cholesteryl esters in LDL || id:met-d-LDL_CE	115078	0.000472133	54.3568
rs964184	11	116648917	-0.0612979	0.00607134	1.39991e-25	0.867255	C	G	0.867255	Cholesteryl esters in LDL || id:met-d-LDL_CE	115078	0.000885004	101.933
rs4766578	12	111904371	0.0253632	0.004127	2.19999e-10	0.503247	A	T	0.503247	Cholesteryl esters in LDL || id:met-d-LDL_CE	115078	0.000328099	37.7687
rs1805776	12	9084375	0.028677	0.00494355	7.10003e-09	0.226038	C	T	0.226038	Cholesteryl esters in LDL || id:met-d-LDL_CE	115078	0.000292328	33.6498
rs35596121	13	32947133	0.0261106	0.00471576	1e-08	0.712157	C	CT	0.712157	Cholesteryl esters in LDL || id:met-d-LDL_CE	115078	0.000266331	30.6565
rs11621792	14	24871926	0.0280656	0.00415965	1.59993e-12	0.453802	T	C	0.453802	Cholesteryl esters in LDL || id:met-d-LDL_CE	115078	0.000395431	45.5226
rs261290	15	58678720	-0.0285896	0.00434244	1.69981e-11	0.654642	C	T	0.654642	Cholesteryl esters in LDL || id:met-d-LDL_CE	115078	0.000376524	43.3452
rs34042070	16	72101525	0.0440255	0.00530457	3.29989e-17	0.18698	G	C	0.18698	Cholesteryl esters in LDL || id:met-d-LDL_CE	115078	0.000598213	68.8812
rs72631343	17	67191270	-0.0389592	0.00614672	8.19974e-11	0.129021	G	C	0.129021	Cholesteryl esters in LDL || id:met-d-LDL_CE	115078	0.000348971	40.1722
rs77542162	17	67081278	0.11424	0.0138532	2.49977e-16	0.022667	G	A	0.022667	Cholesteryl esters in LDL || id:met-d-LDL_CE	115078	0.000590592	68.0031
rs56325564	17	45766771	0.0323319	0.00415041	6.79986e-16	0.482712	A	G	0.482712	Cholesteryl esters in LDL || id:met-d-LDL_CE	115078	0.000527059	60.6838
rs55714927	17	7080316	-0.0364348	0.00523845	5.00035e-13	0.191001	T	C	0.191001	Cholesteryl esters in LDL || id:met-d-LDL_CE	115078	0.000420196	48.3748
rs12151108	19	11197261	-0.142155	0.00632704	2.50035e-113	0.119677	A	G	0.119677	Cholesteryl esters in LDL || id:met-d-LDL_CE	115078	0.00436747	504.796
rs1081105	19	45412955	0.165625	0.0125715	7.19946e-41	0.027622	C	A	0.027622	Cholesteryl esters in LDL || id:met-d-LDL_CE	115078	0.00150602	173.568
rs111278137	19	45215081	-0.13089	0.0146305	9.70063e-19	0.021615	A	G	0.021615	Cholesteryl esters in LDL || id:met-d-LDL_CE	115078	0.000695025	80.0363
rs1065853	19	45413233	-0.476775	0.00758174	1e-200	0.080584	T	G	0.080584	Cholesteryl esters in LDL || id:met-d-LDL_CE	115078	0.0332218	3954.41
rs8103315	19	45254168	0.0545661	0.00617582	1.69981e-19	0.135789	A	C	0.135789	Cholesteryl esters in LDL || id:met-d-LDL_CE	115078	0.000677906	78.0637
rs58542926	19	19379549	-0.108708	0.00783618	4.70002e-44	0.074402	T	C	0.074402	Cholesteryl esters in LDL || id:met-d-LDL_CE	115078	0.00166954	192.445
rs28807203	19	45173951	-0.124466	0.00954591	2.60016e-39	0.049209	C	A	0.049209	Cholesteryl esters in LDL || id:met-d-LDL_CE	115078	0.00147514	170.004
rs10410835	19	45358353	0.0520935	0.00416743	5.19996e-37	0.523084	C	T	0.523084	Cholesteryl esters in LDL || id:met-d-LDL_CE	115078	0.00135597	156.251
rs2738447	19	11227480	0.0294023	0.00419246	3.69999e-12	0.59317	C	A	0.59317	Cholesteryl esters in LDL || id:met-d-LDL_CE	115078	0.000427215	49.1832
rs1883711	20	39179822	0.0972318	0.012102	1.50003e-16	0.0312	C	G	0.0312	Cholesteryl esters in LDL || id:met-d-LDL_CE	115078	0.000560617	64.5498
rs4810479	20	44545048	-0.0331614	0.00475804	7.59976e-12	0.750222	T	C	0.750222	Cholesteryl esters in LDL || id:met-d-LDL_CE	115078	0.000421924	48.5738
rs114165349	1	27021913	-0.114097	0.0124344	2.90001e-20	0.022956	C	G	0.022956	Cholesteryl esters in HDL || id:met-d-HDL_CE	115078	0.00073112	84.196
rs267738	1	150940625	0.0284401	0.00447357	3.29989e-11	0.219647	G	T	0.219647	Cholesteryl esters in HDL || id:met-d-HDL_CE	115078	0.000351082	40.4153
rs3768321	1	40035928	-0.0441663	0.00467253	5.30029e-23	0.19653	T	G	0.19653	Cholesteryl esters in HDL || id:met-d-HDL_CE	115078	0.000775798	89.345
rs140584594	1	110232983	0.0254404	0.00415082	7.59994e-10	0.730105	G	A	0.730105	Cholesteryl esters in HDL || id:met-d-HDL_CE	115078	0.000326322	37.5641
rs2642438	1	220970028	0.0351863	0.00406011	6.79986e-19	0.703836	G	A	0.703836	Cholesteryl esters in HDL || id:met-d-HDL_CE	115078	0.000652223	75.1042
rs4846921	1	230304352	0.0495471	0.00380297	4.60045e-41	0.613228	A	G	0.613228	Cholesteryl esters in HDL || id:met-d-HDL_CE	115078	0.00147285	169.74
rs61805076	1	182154990	-0.0297269	0.00392548	1.9002e-14	0.334061	C	T	0.334061	Cholesteryl esters in HDL || id:met-d-HDL_CE	115078	0.000498087	57.3464
rs676210	2	21231524	0.0719864	0.00457133	1.69981e-55	0.205765	A	G	0.205765	Cholesteryl esters in HDL || id:met-d-HDL_CE	115078	0.00215025	247.975
rs2943650	2	227105921	-0.041751	0.00386736	1.50003e-29	0.644755	T	C	0.644755	Cholesteryl esters in HDL || id:met-d-HDL_CE	115078	0.00101175	116.546
rs59104589	2	242237902	0.0204682	0.0038655	1e-08	0.358826	T	C	0.358826	Cholesteryl esters in HDL || id:met-d-HDL_CE	115078	0.000243585	28.0376
rs78058190	2	219699999	-0.0647055	0.00959909	8.99912e-11	0.0501	A	G	0.0501	Cholesteryl esters in HDL || id:met-d-HDL_CE	115078	0.000394692	45.4375
rs13389219	2	165528876	0.0357714	0.00379748	4.19952e-22	0.392528	T	C	0.392528	Cholesteryl esters in HDL || id:met-d-HDL_CE	115078	0.000770467	88.7306
rs1047891	2	211540507	-0.02428	0.00399273	3.29997e-09	0.314995	A	C	0.314995	Cholesteryl esters in HDL || id:met-d-HDL_CE	115078	0.000321237	36.9786
rs35633876	2	20363074	-0.0225026	0.00372407	6.29999e-10	0.481849	T	G	0.481849	Cholesteryl esters in HDL || id:met-d-HDL_CE	115078	0.000317176	36.5109
rs71336055	3	136020454	0.0356601	0.00572084	3.89996e-10	0.119734	T	C	0.119734	Cholesteryl esters in HDL || id:met-d-HDL_CE	115078	0.000337526	38.8542
rs28818616	3	15592561	-0.0202846	0.00390989	3.50002e-08	0.349772	C	T	0.349772	Cholesteryl esters in HDL || id:met-d-HDL_CE	115078	0.000233835	26.9151
rs13107325	4	103188709	-0.0746262	0.0070678	2.60016e-27	0.074284	T	C	0.074284	Cholesteryl esters in HDL || id:met-d-HDL_CE	115078	0.000967835	111.482
rs10015477	4	87814053	-0.0211327	0.00386105	7.29995e-09	0.368306	A	G	0.368306	Cholesteryl esters in HDL || id:met-d-HDL_CE	115078	0.000260252	29.9565
rs11429307	5	55857025	0.0423003	0.00472691	4.30031e-19	0.808481	G	GT	0.808481	Cholesteryl esters in HDL || id:met-d-HDL_CE	115078	0.000695405	80.0801
rs2307111	5	75003678	0.0237188	0.00379466	6.29999e-10	0.396609	C	T	0.396609	Cholesteryl esters in HDL || id:met-d-HDL_CE	115078	0.000339391	39.069
rs1358980	6	43764551	-0.0335309	0.00373393	2.70023e-19	0.482643	T	C	0.482643	Cholesteryl esters in HDL || id:met-d-HDL_CE	115078	0.000700264	80.64
rs9491697	6	127456122	-0.0284335	0.00373384	7.10068e-15	0.463611	G	A	0.463611	Cholesteryl esters in HDL || id:met-d-HDL_CE	115078	0.000503661	57.9885
rs9265113	6	31287454	-0.0289954	0.00404048	2.90001e-13	0.407629	T	C	0.407629	Cholesteryl esters in HDL || id:met-d-HDL_CE	115078	0.000447307	51.4973
rs71562509	6	139835423	0.0207535	0.00378382	3.29997e-08	0.593341	T	G	0.593341	Cholesteryl esters in HDL || id:met-d-HDL_CE	115078	0.000261346	30.0825
rs142110991	6	32537496	-0.0468434	0.00878799	2.30001e-08	0.077348	C	T	0.077348	Cholesteryl esters in HDL || id:met-d-HDL_CE	115078	0.000246842	28.4125
rs34265539	6	34689725	-0.0267226	0.00391244	2.70023e-13	0.35605	A	ATT	0.35605	Cholesteryl esters in HDL || id:met-d-HDL_CE	115078	0.000405223	46.6503
rs191555775	6	161005389	-0.0557393	0.00603466	5.90065e-22	0.106388	T	A	0.106388	Cholesteryl esters in HDL || id:met-d-HDL_CE	115078	0.000740804	85.3119
rs3735687	7	1066297	-0.0225948	0.00376949	6.80002e-09	0.42282	G	A	0.42282	Cholesteryl esters in HDL || id:met-d-HDL_CE	115078	0.000312122	35.9289
rs12533197	7	36192606	-0.021623	0.00375928	4.30002e-08	0.439181	G	T	0.439181	Cholesteryl esters in HDL || id:met-d-HDL_CE	115078	0.000287412	33.0838
rs10268632	7	17980281	0.0226161	0.00371759	5.60003e-10	0.511754	C	A	0.511754	Cholesteryl esters in HDL || id:met-d-HDL_CE	115078	0.0003215	37.0088
rs35493868	7	73039406	0.0358978	0.0046178	2.19989e-15	0.20366	G	C	0.20366	Cholesteryl esters in HDL || id:met-d-HDL_CE	115078	0.000524862	60.4307
rs7810507	7	130437476	-0.031525	0.0041215	1.50003e-14	0.281086	A	G	0.281086	Cholesteryl esters in HDL || id:met-d-HDL_CE	115078	0.000508144	58.5049
rs4240624	8	9184231	0.0944368	0.0064517	1.50003e-49	0.909226	A	G	0.909226	Cholesteryl esters in HDL || id:met-d-HDL_CE	115078	0.00185838	214.253
rs7845090	8	73449940	0.0236409	0.00410032	1.40001e-08	0.70938	A	G	0.70938	Cholesteryl esters in HDL || id:met-d-HDL_CE	115078	0.000288785	33.2418
rs145391587	8	19820933	0.164535	0.00615238	2.99916e-163	0.10029	C	A	0.10029	Cholesteryl esters in HDL || id:met-d-HDL_CE	115078	0.00617657	715.192
rs11434143	8	144306597	-0.0254078	0.00480728	1.79999e-08	0.810832	G	GT	0.810832	Cholesteryl esters in HDL || id:met-d-HDL_CE	115078	0.000242682	27.9337
rs1561748	8	19733244	0.0623327	0.00451807	3.19963e-43	0.267457	C	G	0.267457	Cholesteryl esters in HDL || id:met-d-HDL_CE	115078	0.00165126	190.335
rs2245221	8	116624879	0.0303928	0.00375815	7.00003e-15	0.558967	A	G	0.558967	Cholesteryl esters in HDL || id:met-d-HDL_CE	115078	0.000568008	65.4012
rs71205961	8	19980272	-0.0440772	0.00728991	2.90001e-09	0.0889719	C	CTTTTTT	0.0889719	Cholesteryl esters in HDL || id:met-d-HDL_CE	115078	0.00031758	36.5575
rs2954029	8	126490972	0.0283665	0.00372059	2.39994e-16	0.464894	T	A	0.464894	Cholesteryl esters in HDL || id:met-d-HDL_CE	115078	0.000504866	58.1273
rs2740488	9	107661742	-0.0428073	0.00421158	1.50003e-25	0.265313	C	A	0.265313	Cholesteryl esters in HDL || id:met-d-HDL_CE	115078	0.00089694	103.309
rs11789603	9	107647019	0.0510758	0.00596998	1.59993e-16	0.108813	T	C	0.108813	Cholesteryl esters in HDL || id:met-d-HDL_CE	115078	0.000635647	73.1943
rs2066714	9	107586753	0.0324776	0.00551302	4.49997e-10	0.128934	C	T	0.128934	Cholesteryl esters in HDL || id:met-d-HDL_CE	115078	0.000301485	34.7041
rs1215112	9	15303583	0.0466461	0.00539954	1.50003e-18	0.863029	A	G	0.863029	Cholesteryl esters in HDL || id:met-d-HDL_CE	115078	0.000648102	74.6293
rs2297402	9	107579880	-0.0641302	0.0126644	3.50002e-08	0.023787	T	C	0.023787	Cholesteryl esters in HDL || id:met-d-HDL_CE	115078	0.000222775	25.6418
rs60847460	10	113983758	-0.0364215	0.00531241	7.39946e-12	0.143326	T	C	0.143326	Cholesteryl esters in HDL || id:met-d-HDL_CE	115078	0.000408284	47.0029
rs2792735	10	113921825	-0.0393863	0.00413044	3.69999e-23	0.720334	A	G	0.720334	Cholesteryl esters in HDL || id:met-d-HDL_CE	115078	0.000789519	90.9264
rs148063610	10	45998984	-0.0328132	0.00445432	6.89922e-14	0.763377	C	CAAATAAAT	0.763377	Cholesteryl esters in HDL || id:met-d-HDL_CE	115078	0.000471343	54.2659
rs964184	11	116648917	0.0971369	0.0054625	4.49987e-74	0.867255	C	G	0.867255	Cholesteryl esters in HDL || id:met-d-HDL_CE	115078	0.00274032	316.212
rs174578	11	61605499	-0.0619825	0.00387617	5.50047e-62	0.350972	A	T	0.350972	Cholesteryl esters in HDL || id:met-d-HDL_CE	115078	0.00221705	255.697
rs144018203	11	116916060	-0.191662	0.0187611	1.29987e-24	0.010654	C	G	0.010654	Cholesteryl esters in HDL || id:met-d-HDL_CE	115078	0.000906086	104.363
rs12295878	11	48944029	0.0331092	0.0053375	2.1e-09	0.140343	T	C	0.140343	Cholesteryl esters in HDL || id:met-d-HDL_CE	115078	0.00033426	38.4781
rs116978226	11	116990507	0.064649	0.0104389	1.40001e-10	0.033248	A	C	0.033248	Cholesteryl esters in HDL || id:met-d-HDL_CE	115078	0.000333179	38.3536
rs141949189	11	118957388	-0.0231012	0.00390761	1.2e-09	0.431973	T	A	0.431973	Cholesteryl esters in HDL || id:met-d-HDL_CE	115078	0.000303614	34.9494
rs1047964	11	117156893	0.205648	0.0188508	3.80014e-28	0.010073	T	G	0.010073	Cholesteryl esters in HDL || id:met-d-HDL_CE	115078	0.00103311	119.01
rs35184771	11	47475189	-0.0385791	0.00386977	2.39994e-23	0.352775	T	G	0.352775	Cholesteryl esters in HDL || id:met-d-HDL_CE	115078	0.000862912	99.3863
rs4922787	11	27507902	0.0270981	0.004374	2.30001e-10	0.761596	T	G	0.761596	Cholesteryl esters in HDL || id:met-d-HDL_CE	115078	0.000333413	38.3807
rs2302263	11	64021821	-0.0371263	0.0065556	1.29999e-08	0.088118	T	C	0.088118	Cholesteryl esters in HDL || id:met-d-HDL_CE	115078	0.000278628	32.0724
rs559355	11	75451281	-0.0507108	0.00509662	2.70023e-23	0.157985	T	A	0.157985	Cholesteryl esters in HDL || id:met-d-HDL_CE	115078	0.000859549	98.9986
rs7136506	12	125326153	-0.0398487	0.00458807	8.99912e-19	0.215764	C	T	0.215764	Cholesteryl esters in HDL || id:met-d-HDL_CE	115078	0.000655075	75.4329
rs7308864	12	109871179	0.0250172	0.00370433	3.80014e-12	0.523289	G	A	0.523289	Cholesteryl esters in HDL || id:met-d-HDL_CE	115078	0.000396181	45.609
rs17696736	12	112486818	-0.0216481	0.00374747	1.2e-10	0.430239	G	A	0.430239	Cholesteryl esters in HDL || id:met-d-HDL_CE	115078	0.000289898	33.37
rs7134375	12	20473758	0.0239747	0.00373739	5.60015e-11	0.430204	A	C	0.430204	Cholesteryl esters in HDL || id:met-d-HDL_CE	115078	0.000357455	41.1493
rs4078216	12	125434716	0.0260544	0.00433359	2.1e-08	0.240941	A	G	0.240941	Cholesteryl esters in HDL || id:met-d-HDL_CE	115078	0.000314006	36.1459
rs921919	12	125265201	-0.0415204	0.00402712	8.9002e-28	0.669512	A	G	0.669512	Cholesteryl esters in HDL || id:met-d-HDL_CE	115078	0.00092287	106.298
rs2229357	12	57843711	0.0306338	0.00432227	2.49977e-13	0.240928	A	G	0.240928	Cholesteryl esters in HDL || id:met-d-HDL_CE	115078	0.000436311	50.2308
rs142265900	12	123348440	-0.0536828	0.00801474	5.40008e-11	0.942436	A	AGAT	0.942436	Cholesteryl esters in HDL || id:met-d-HDL_CE	115078	0.0003897	44.8625
rs11057692	12	125071027	-0.0259752	0.00441018	4.30002e-10	0.236262	G	A	0.236262	Cholesteryl esters in HDL || id:met-d-HDL_CE	115078	0.000301357	34.6895
rs1054852	12	124496316	0.033758	0.00401381	1.39991e-18	0.377481	G	A	0.377481	Cholesteryl esters in HDL || id:met-d-HDL_CE	115078	0.0006143	70.7347
rs2494748	14	105258892	-0.0209215	0.00382082	6.19998e-09	0.616244	T	C	0.616244	Cholesteryl esters in HDL || id:met-d-HDL_CE	115078	0.000260476	29.9823
rs941507	14	24759319	-0.0202557	0.00373059	8.60003e-09	0.460822	C	G	0.460822	Cholesteryl esters in HDL || id:met-d-HDL_CE	115078	0.000256116	29.4803
rs2070895	15	58723939	0.089824	0.00448588	2.90001e-94	0.218687	A	G	0.218687	Cholesteryl esters in HDL || id:met-d-HDL_CE	115078	0.00347206	400.942
rs147233090	15	44028047	-0.0850551	0.0120513	5.00035e-13	0.024586	T	C	0.024586	Cholesteryl esters in HDL || id:met-d-HDL_CE	115078	0.000432666	49.811
rs1601935	15	58671765	-0.0830367	0.00392868	4.4978e-102	0.654652	T	G	0.654652	Cholesteryl esters in HDL || id:met-d-HDL_CE	115078	0.00386698	446.724
rs10162642	15	58577163	-0.0327838	0.00457668	3.19963e-15	0.21011	A	G	0.21011	Cholesteryl esters in HDL || id:met-d-HDL_CE	115078	0.000445689	51.3109
rs3764261	16	56993324	0.209662	0.00394437	1e-200	0.324423	A	C	0.324423	Cholesteryl esters in HDL || id:met-d-HDL_CE	115078	0.0239639	2825.38
rs8058512	16	57151796	-0.0267731	0.00414507	1.89998e-10	0.72404	T	C	0.72404	Cholesteryl esters in HDL || id:met-d-HDL_CE	115078	0.000362396	41.7182
rs75911530	16	57049137	-0.161921	0.0108901	8.10028e-52	0.032886	A	G	0.032886	Cholesteryl esters in HDL || id:met-d-HDL_CE	115078	0.00191742	221.073
rs59299606	16	15085679	-0.027852	0.00474671	1.29999e-09	0.249077	A	G	0.249077	Cholesteryl esters in HDL || id:met-d-HDL_CE	115078	0.000299092	34.4286
rs4986970	16	67976320	-0.0923717	0.0102374	2.60016e-20	0.033916	T	A	0.033916	Cholesteryl esters in HDL || id:met-d-HDL_CE	115078	0.000706967	81.4125
rs904770	16	56702000	-0.0371829	0.00589333	2.5e-10	0.889385	C	T	0.889385	Cholesteryl esters in HDL || id:met-d-HDL_CE	115078	0.000345798	39.8068
rs4330777	16	57235644	-0.0201648	0.00371038	1.09999e-08	0.475898	A	G	0.475898	Cholesteryl esters in HDL || id:met-d-HDL_CE	115078	0.000256594	29.5354
rs2925979	16	81534790	0.0394442	0.00402281	1.99986e-24	0.69893	C	T	0.69893	Cholesteryl esters in HDL || id:met-d-HDL_CE	115078	0.000834742	96.139
rs72836561	17	41926126	-0.159246	0.0106195	9.09913e-54	0.031483	T	C	0.031483	Cholesteryl esters in HDL || id:met-d-HDL_CE	115078	0.00195024	224.865
rs112001035	17	66823805	-0.0599848	0.0079756	4.60045e-14	0.059725	A	G	0.059725	Cholesteryl esters in HDL || id:met-d-HDL_CE	115078	0.000491304	56.565
rs12453682	17	37770005	0.0211904	0.00404562	2.19999e-08	0.693649	T	C	0.693649	Cholesteryl esters in HDL || id:met-d-HDL_CE	115078	0.000238348	27.4347
rs4969141	17	76391653	0.0238232	0.00372035	1.40001e-10	0.489523	T	C	0.489523	Cholesteryl esters in HDL || id:met-d-HDL_CE	115078	0.000356193	41.0039
rs77960347	18	47109955	0.247862	0.0161989	4.30031e-55	0.013239	G	A	0.013239	Cholesteryl esters in HDL || id:met-d-HDL_CE	115078	0.00203036	234.122
rs12608026	18	47120499	0.0704882	0.00928839	1.80011e-14	0.042401	G	T	0.042401	Cholesteryl esters in HDL || id:met-d-HDL_CE	115078	0.000500198	57.5896
rs62101705	18	47135834	-0.089071	0.0162823	8.40001e-09	0.01364	T	C	0.01364	Cholesteryl esters in HDL || id:met-d-HDL_CE	115078	0.000259978	29.925
rs7241918	18	47160953	0.0744648	0.00487091	1.69981e-54	0.822907	T	G	0.822907	Cholesteryl esters in HDL || id:met-d-HDL_CE	115078	0.00202679	233.708
rs688671	18	57867526	-0.0247751	0.00420894	4.30002e-09	0.267133	G	A	0.267133	Cholesteryl esters in HDL || id:met-d-HDL_CE	115078	0.000300997	34.648
rs5167	19	45448465	0.0442527	0.00387778	4.40048e-31	0.352265	G	T	0.352265	Cholesteryl esters in HDL || id:met-d-HDL_CE	115078	0.00113039	130.228
rs2978615	19	11243260	-0.0202706	0.00372121	2.99999e-08	0.490185	T	C	0.490185	Cholesteryl esters in HDL || id:met-d-HDL_CE	115078	0.000257787	29.6727
rs1761457	19	54814524	0.0296343	0.00395921	3.29989e-15	0.326721	G	A	0.326721	Cholesteryl esters in HDL || id:met-d-HDL_CE	115078	0.000486596	56.0228
rs12721046	19	45421254	-0.0365744	0.00509776	1e-13	0.157693	A	G	0.157693	Cholesteryl esters in HDL || id:met-d-HDL_CE	115078	0.000447105	51.474
rs116843064	19	8429323	0.222881	0.0133032	4.10015e-66	0.019852	A	G	0.019852	Cholesteryl esters in HDL || id:met-d-HDL_CE	115078	0.00243323	280.69
rs737337	19	11347493	-0.0588793	0.00696039	1.20005e-17	0.076791	C	T	0.076791	Cholesteryl esters in HDL || id:met-d-HDL_CE	115078	0.000621435	71.5567
rs150224153	20	43008981	-0.0924038	0.0112952	4.00037e-16	0.029238	T	C	0.029238	Cholesteryl esters in HDL || id:met-d-HDL_CE	115078	0.000581229	66.9244
rs6073958	20	44551855	-0.0673875	0.00465494	6.89922e-47	0.198725	C	T	0.198725	Cholesteryl esters in HDL || id:met-d-HDL_CE	115078	0.00181781	209.567
rs6018652	20	46340974	0.0351553	0.00458912	9.49948e-16	0.792531	A	G	0.792531	Cholesteryl esters in HDL || id:met-d-HDL_CE	115078	0.000509693	58.6834
rs2298428	22	21982892	-0.0357376	0.00480505	1e-14	0.182554	T	C	0.182554	Cholesteryl esters in HDL || id:met-d-HDL_CE	115078	0.000480456	55.3156
rs12740374	1	109817590	-0.0962096	0.00485323	6.79986e-89	0.221059	T	G	0.221059	Total free cholesterol || id:met-d-Total_FC	115078	0.00340332	392.977
rs2495477	1	55518467	-0.0295506	0.00421255	8.30042e-13	0.393807	G	A	0.393807	Total free cholesterol || id:met-d-Total_FC	115078	0.00042743	49.2079
rs2642438	1	220970028	0.0272623	0.00441822	1.29999e-10	0.703836	G	A	0.703836	Total free cholesterol || id:met-d-Total_FC	115078	0.000330746	38.0735
rs553427	1	234852760	0.0317445	0.00403456	3.29989e-16	0.517038	T	C	0.517038	Total free cholesterol || id:met-d-Total_FC	115078	0.000537674	61.9066
rs11206517	1	55526428	0.0873566	0.0112923	4.70002e-15	0.033009	G	T	0.033009	Total free cholesterol || id:met-d-Total_FC	115078	0.000519767	59.8438
rs7534572	1	62999675	0.0504432	0.00421609	5.90065e-35	0.647484	G	C	0.647484	Total free cholesterol || id:met-d-Total_FC	115078	0.00124238	143.146
rs1293261	1	25713234	0.0234994	0.00403439	7.10003e-10	0.525195	T	A	0.525195	Total free cholesterol || id:met-d-Total_FC	115078	0.000294739	33.9274
rs11591147	1	55505647	-0.285377	0.0153703	7.00003e-80	0.017458	T	G	0.017458	Total free cholesterol || id:met-d-Total_FC	115078	0.00298663	344.719
rs4299376	2	44072576	-0.0447467	0.00432064	7.50067e-26	0.676279	T	G	0.676279	Total free cholesterol || id:met-d-Total_FC	115078	0.00093117	107.255
rs562338	2	21288321	0.101278	0.0052375	6.70039e-87	0.819635	G	A	0.819635	Total free cholesterol || id:met-d-Total_FC	115078	0.00323878	373.916
rs140798831	2	21149771	-0.0296929	0.00426016	6.4003e-13	0.656802	C	T	0.656802	Total free cholesterol || id:met-d-Total_FC	115078	0.000421966	48.5787
rs11127048	2	27752463	-0.040868	0.00420803	1.50003e-22	0.61412	A	G	0.61412	Total free cholesterol || id:met-d-Total_FC	115078	0.000818957	94.3195
rs35135293	2	20363666	-0.0247176	0.00405351	2.19999e-09	0.516746	T	C	0.516746	Total free cholesterol || id:met-d-Total_FC	115078	0.000323011	37.1828
rs4860948	4	69340991	0.0261635	0.00470867	1.29999e-08	0.244346	A	T	0.244346	Total free cholesterol || id:met-d-Total_FC	115078	0.000268217	30.8736
rs4704834	5	156443066	0.0418047	0.00420825	4.19952e-23	0.644037	G	A	0.644037	Total free cholesterol || id:met-d-Total_FC	115078	0.000856806	98.6824
rs3843482	5	74639259	0.0561879	0.00416926	2.90001e-42	0.373806	G	T	0.373806	Total free cholesterol || id:met-d-Total_FC	115078	0.00157576	181.619
rs1500188	5	122827953	-0.0239807	0.0040629	2.30001e-09	0.450398	G	A	0.450398	Total free cholesterol || id:met-d-Total_FC	115078	0.000302641	34.8373
rs7707394	5	74472939	0.0380492	0.00420331	1.80011e-19	0.357078	A	G	0.357078	Total free cholesterol || id:met-d-Total_FC	115078	0.000711552	81.9409
rs28377109	6	32434716	0.0439779	0.00630254	9.49948e-12	0.116083	A	C	0.116083	Total free cholesterol || id:met-d-Total_FC	115078	0.000422923	48.6889
rs11755689	6	32586376	0.0368727	0.00441057	1.10002e-15	0.334126	G	A	0.334126	Total free cholesterol || id:met-d-Total_FC	115078	0.000606966	69.8897
rs3777411	6	160476945	-0.0456548	0.00563972	5.60015e-16	0.150744	T	C	0.150744	Total free cholesterol || id:met-d-Total_FC	115078	0.000569139	65.5315
rs10260606	7	44584551	0.0288734	0.0052102	8.40001e-09	0.182659	C	G	0.182659	Total free cholesterol || id:met-d-Total_FC	115078	0.000266796	30.71
rs1057558	7	1062366	-0.0272269	0.00487121	2.19999e-09	0.220311	C	T	0.220311	Total free cholesterol || id:met-d-Total_FC	115078	0.000271402	31.2403
rs112875651	8	126506694	-0.0578551	0.00418984	1.9002e-45	0.392383	A	G	0.392383	Total free cholesterol || id:met-d-Total_FC	115078	0.00165416	190.669
rs2326077	8	59385919	-0.0255114	0.00427666	4.39997e-10	0.663239	T	C	0.663239	Total free cholesterol || id:met-d-Total_FC	115078	0.000309124	35.5837
rs1461729	8	9187242	0.0668798	0.00670928	2.49977e-24	0.899229	G	A	0.899229	Total free cholesterol || id:met-d-Total_FC	115078	0.000862722	99.3643
rs115478735	9	136149711	0.0554995	0.00521881	4.19952e-28	0.18331	T	A	0.18331	Total free cholesterol || id:met-d-Total_FC	115078	0.000981785	113.091
rs11789603	9	107647019	0.0373453	0.00649348	5.30005e-09	0.108813	T	C	0.108813	Total free cholesterol || id:met-d-Total_FC	115078	0.000287342	33.0757
rs2740488	9	107661742	-0.0387635	0.0045809	1.20005e-16	0.265313	C	A	0.265313	Total free cholesterol || id:met-d-Total_FC	115078	0.000621845	71.6039
rs2792735	10	113921825	-0.0272305	0.0044945	7.19996e-10	0.720334	A	G	0.720334	Total free cholesterol || id:met-d-Total_FC	115078	0.000318873	36.7063
rs525028	11	116705516	-0.0372341	0.00445959	1.20005e-17	0.708552	A	G	0.708552	Total free cholesterol || id:met-d-Total_FC	115078	0.000605392	69.7083
rs102275	11	61557803	-0.0603162	0.00421867	5.90065e-49	0.349784	C	T	0.349784	Total free cholesterol || id:met-d-Total_FC	115078	0.00177318	204.413
rs4307732	11	126244955	0.0379471	0.00657386	1.6e-08	0.105928	A	G	0.105928	Total free cholesterol || id:met-d-Total_FC	115078	0.000289466	33.3203
rs200526320	11	47796772	-0.0344836	0.00629994	1.09999e-08	0.177256	A	G	0.177256	Total free cholesterol || id:met-d-Total_FC	115078	0.000260284	29.9602
rs1169292	12	121426478	0.0296857	0.00437561	1.59993e-11	0.310508	T	C	0.310508	Total free cholesterol || id:met-d-Total_FC	115078	0.000399808	46.0267
rs653178	12	112007756	0.0291389	0.0040418	1.10002e-13	0.51605	T	C	0.51605	Total free cholesterol || id:met-d-Total_FC	115078	0.000451449	51.9744
rs80017394	12	9133256	0.0286081	0.00484473	6.59994e-09	0.224979	G	A	0.224979	Total free cholesterol || id:met-d-Total_FC	115078	0.000302911	34.8683
rs61946991	13	32976654	-0.023927	0.00426619	4.39997e-08	0.451642	C	A	0.451642	Total free cholesterol || id:met-d-Total_FC	115078	0.000273266	31.4549
rs11621792	14	24871926	0.0235389	0.00407462	1.7e-09	0.453802	T	C	0.453802	Total free cholesterol || id:met-d-Total_FC	115078	0.000289921	33.3726
rs261290	15	58678720	-0.0862081	0.00425186	1.20005e-94	0.654642	C	T	0.654642	Total free cholesterol || id:met-d-Total_FC	115078	0.00355957	411.084
rs633695	15	58725839	0.0641462	0.00445174	9.3994e-46	0.29236	G	A	0.29236	Total free cholesterol || id:met-d-Total_FC	115078	0.00180097	207.623
rs11076176	16	57007446	-0.0308638	0.00550538	1e-08	0.167736	G	T	0.167736	Total free cholesterol || id:met-d-Total_FC	115078	0.000273032	31.428
rs34042070	16	72101525	0.0391075	0.0051956	1.80011e-14	0.18698	G	C	0.18698	Total free cholesterol || id:met-d-Total_FC	115078	0.000492088	56.6554
rs77542162	17	67081278	0.128925	0.0135692	1.69981e-20	0.022667	G	A	0.022667	Total free cholesterol || id:met-d-Total_FC	115078	0.00078385	90.2731
rs72631343	17	67191270	-0.0381776	0.0060207	1.5e-10	0.129021	G	C	0.129021	Total free cholesterol || id:met-d-Total_FC	115078	0.000349284	40.2083
rs56325564	17	45766771	0.0297345	0.00406532	3.69999e-14	0.482712	A	G	0.482712	Total free cholesterol || id:met-d-Total_FC	115078	0.000464663	53.4964
rs77960347	18	47109955	0.178867	0.0176245	1.10002e-24	0.013239	G	A	0.013239	Total free cholesterol || id:met-d-Total_FC	115078	0.000894223	102.996
rs9304381	18	47158234	0.044322	0.00523868	3.50026e-18	0.818411	T	C	0.818411	Total free cholesterol || id:met-d-Total_FC	115078	0.000621631	71.5793
rs1065853	19	45413233	-0.390491	0.00743074	1e-200	0.080584	T	G	0.080584	Total free cholesterol || id:met-d-Total_FC	115078	0.0234351	2761.53
rs12151108	19	11197261	-0.140727	0.00620103	7.39605e-116	0.119677	A	G	0.119677	Total free cholesterol || id:met-d-Total_FC	115078	0.00445549	515.015
rs111278137	19	45215081	-0.107646	0.0143392	3.80014e-14	0.021615	A	G	0.021615	Total free cholesterol || id:met-d-Total_FC	115078	0.000489487	56.3558
rs79915079	19	11229066	-0.076406	0.0126885	6.90001e-10	0.025969	A	G	0.025969	Total free cholesterol || id:met-d-Total_FC	115078	0.000314996	36.2599
rs58542926	19	19379549	-0.109844	0.00768012	1.50003e-47	0.074402	T	C	0.074402	Total free cholesterol || id:met-d-Total_FC	115078	0.00177441	204.555
rs1081105	19	45412955	0.142273	0.0123211	1.50003e-32	0.027622	C	A	0.027622	Total free cholesterol || id:met-d-Total_FC	115078	0.00115731	133.333
rs10410835	19	45358353	0.0405396	0.00408443	3.59998e-24	0.523084	C	T	0.523084	Total free cholesterol || id:met-d-Total_FC	115078	0.000855327	98.5118
rs8103315	19	45254168	0.0419843	0.00605282	9.49948e-13	0.135789	A	C	0.135789	Total free cholesterol || id:met-d-Total_FC	115078	0.000417912	48.1117
rs28807203	19	45173951	-0.0988653	0.0093558	1.39991e-26	0.049209	C	A	0.049209	Total free cholesterol || id:met-d-Total_FC	115078	0.000969421	111.665
rs73013176	19	11147526	-0.137785	0.0193941	1.99986e-13	0.011282	C	T	0.011282	Total free cholesterol || id:met-d-Total_FC	115078	0.000438411	50.4728
rs2378390	20	34150207	-0.0305301	0.00582087	3.79997e-08	0.140888	A	G	0.140888	Total free cholesterol || id:met-d-Total_FC	115078	0.000238993	27.5089
rs2618566	20	17844684	-0.0220422	0.00426043	1.6e-08	0.660287	T	G	0.660287	Total free cholesterol || id:met-d-Total_FC	115078	0.000232546	26.7667
rs1883711	20	39179822	0.0939529	0.0118539	1.69981e-16	0.0312	C	G	0.0312	Total free cholesterol || id:met-d-Total_FC	115078	0.000545593	62.8189
rs1800961	20	43042364	-0.0642492	0.0117829	4.39997e-08	0.030197	T	C	0.030197	Total free cholesterol || id:met-d-Total_FC	115078	0.000258301	29.732
rs4846914	1	230295691	-0.0333443	0.00419332	3.19963e-15	0.605389	A	G	0.605389	Free cholesterol in VLDL || id:met-d-VLDL_FC	115078	0.000549157	63.2295
rs12039675	1	234875182	-0.0253535	0.00411783	1.09999e-10	0.500947	G	C	0.500947	Free cholesterol in VLDL || id:met-d-VLDL_FC	115078	0.000329309	37.9081
rs114165349	1	27021913	0.0898536	0.0137483	1.79999e-10	0.022956	C	G	0.022956	Free cholesterol in VLDL || id:met-d-VLDL_FC	115078	0.000371039	42.7135
rs12750160	1	55674000	-0.120397	0.0192724	1.50003e-11	0.012266	T	C	0.012266	Free cholesterol in VLDL || id:met-d-VLDL_FC	115078	0.000339016	39.0258
rs12740374	1	109817590	-0.0692155	0.00493111	9.09913e-46	0.221059	T	G	0.221059	Free cholesterol in VLDL || id:met-d-VLDL_FC	115078	0.00170916	197.02
rs17414716	1	55759138	-0.173424	0.0281549	1.79999e-10	0.005728	G	A	0.005728	Free cholesterol in VLDL || id:met-d-VLDL_FC	115078	0.000329591	37.9405
rs1168029	1	62969402	0.0760185	0.00428119	1.50003e-73	0.644877	A	G	0.644877	Free cholesterol in VLDL || id:met-d-VLDL_FC	115078	0.0027323	315.284
rs60960031	2	21530659	-0.0407663	0.00418344	2.09991e-22	0.402844	A	G	0.402844	Free cholesterol in VLDL || id:met-d-VLDL_FC	115078	0.000824489	94.9572
rs1260326	2	27730940	-0.0757606	0.00418721	5.40008e-75	0.603982	C	T	0.603982	Free cholesterol in VLDL || id:met-d-VLDL_FC	115078	0.00283669	327.363
rs13423088	2	227026864	-0.0235431	0.00440584	4e-08	0.317021	A	T	0.317021	Free cholesterol in VLDL || id:met-d-VLDL_FC	115078	0.000248067	28.5537
rs1128249	2	165528624	-0.0399234	0.00419775	8.19974e-22	0.391999	T	G	0.391999	Free cholesterol in VLDL || id:met-d-VLDL_FC	115078	0.000785395	90.4512
rs11902417	2	21198900	-0.108774	0.00487468	1.69824e-112	0.22785	A	G	0.22785	Free cholesterol in VLDL || id:met-d-VLDL_FC	115078	0.00430815	497.91
rs4299376	2	44072576	-0.0347245	0.00438827	4.70002e-15	0.676279	T	G	0.676279	Free cholesterol in VLDL || id:met-d-VLDL_FC	115078	0.000543822	62.6149
rs13059141	3	52841220	-0.0365476	0.00646175	3.09999e-08	0.113179	A	G	0.113179	Free cholesterol in VLDL || id:met-d-VLDL_FC	115078	0.00027791	31.9897
rs34894639	3	135798658	-0.0378977	0.00490551	1.99986e-15	0.231585	T	C	0.231585	Free cholesterol in VLDL || id:met-d-VLDL_FC	115078	0.00051837	59.6829
rs1471251	4	87976359	0.0321652	0.00420684	4.19952e-15	0.397126	T	A	0.397126	Free cholesterol in VLDL || id:met-d-VLDL_FC	115078	0.000507747	58.4592
rs13108218	4	3443931	-0.0320375	0.00424362	1.59993e-14	0.615355	G	A	0.615355	Free cholesterol in VLDL || id:met-d-VLDL_FC	115078	0.000495036	56.995
rs11429307	5	55857025	-0.044593	0.00522337	5.00035e-18	0.808481	G	GT	0.808481	Free cholesterol in VLDL || id:met-d-VLDL_FC	115078	0.000632943	72.8827
rs4704834	5	156443066	0.0498295	0.00427527	9.60064e-33	0.644037	G	A	0.644037	Free cholesterol in VLDL || id:met-d-VLDL_FC	115078	0.00117907	135.843
rs12916	5	74656539	0.0446629	0.00418415	6.4998e-27	0.400342	C	T	0.400342	Free cholesterol in VLDL || id:met-d-VLDL_FC	115078	0.000989139	113.939
rs11755689	6	32586376	0.0483993	0.00447799	8.69961e-26	0.334126	G	A	0.334126	Free cholesterol in VLDL || id:met-d-VLDL_FC	115078	0.0010141	116.817
rs117534432	6	161177443	-0.0632382	0.0111972	9.59997e-09	0.037688	T	C	0.037688	Free cholesterol in VLDL || id:met-d-VLDL_FC	115078	0.000277094	31.8957
rs28377109	6	32434716	0.0425177	0.00639887	1e-09	0.116083	A	C	0.116083	Free cholesterol in VLDL || id:met-d-VLDL_FC	115078	0.000383508	44.1495
rs2186037	6	127455029	0.0277442	0.00411037	1.9002e-12	0.51879	G	A	0.51879	Free cholesterol in VLDL || id:met-d-VLDL_FC	115078	0.000395748	45.5591
rs17585887	6	139835498	-0.0302811	0.00416528	5.90065e-13	0.590925	C	T	0.590925	Free cholesterol in VLDL || id:met-d-VLDL_FC	115078	0.000459053	52.8503
rs146203232	6	160521885	0.0660624	0.00783649	5.50047e-18	0.07466	T	C	0.07466	Free cholesterol in VLDL || id:met-d-VLDL_FC	115078	0.00061717	71.0654
rs998584	6	43757896	0.0223614	0.00410143	4.30002e-08	0.482334	A	C	0.482334	Free cholesterol in VLDL || id:met-d-VLDL_FC	115078	0.00025824	29.7249
rs186696265	6	161111700	-0.283491	0.0172828	2.19989e-62	0.014352	T	C	0.014352	Free cholesterol in VLDL || id:met-d-VLDL_FC	115078	0.00233262	269.056
rs10260606	7	44584551	0.029468	0.00529381	1.2e-08	0.182659	C	G	0.182659	Free cholesterol in VLDL || id:met-d-VLDL_FC	115078	0.000269188	30.9854
rs42125	7	72823777	0.0825628	0.0151084	3.69999e-08	0.023006	G	A	0.023006	Free cholesterol in VLDL || id:met-d-VLDL_FC	115078	0.000259434	29.8624
rs1989985	7	21513359	0.0215816	0.00422157	4.39997e-08	0.38286	G	C	0.38286	Free cholesterol in VLDL || id:met-d-VLDL_FC	115078	0.000227054	26.1344
rs55747707	7	73037366	-0.0682522	0.00510525	6.09958e-40	0.203628	A	G	0.203628	Free cholesterol in VLDL || id:met-d-VLDL_FC	115078	0.00155072	178.728
rs11976955	7	130433594	0.0272062	0.00442495	2.30001e-09	0.314213	G	C	0.314213	Free cholesterol in VLDL || id:met-d-VLDL_FC	115078	0.000328386	37.8017
rs1561748	8	19733244	-0.0451267	0.00499784	2.99985e-20	0.267457	C	G	0.267457	Free cholesterol in VLDL || id:met-d-VLDL_FC	115078	0.00070795	81.5258
rs328	8	19819724	-0.147616	0.00680335	7.39605e-107	0.10031	G	C	0.10031	Free cholesterol in VLDL || id:met-d-VLDL_FC	115078	0.00407433	470.775
rs112875651	8	126506694	-0.0881995	0.0042533	1.59993e-100	0.392383	A	G	0.392383	Free cholesterol in VLDL || id:met-d-VLDL_FC	115078	0.00372279	430.004
rs2081687	8	59388565	-0.0297207	0.00434126	1.69981e-12	0.663094	C	T	0.663094	Free cholesterol in VLDL || id:met-d-VLDL_FC	115078	0.000407115	46.8683
rs8185886	8	43651050	0.0522815	0.0100345	4.20001e-08	0.956068	G	T	0.956068	Free cholesterol in VLDL || id:met-d-VLDL_FC	115078	0.000235836	27.1455
rs2737245	8	116658583	-0.0291237	0.00457838	4.09996e-10	0.278598	T	G	0.278598	Free cholesterol in VLDL || id:met-d-VLDL_FC	115078	0.000351499	40.4634
rs635634	9	136155000	0.0345475	0.00531423	3.69999e-12	0.183549	T	C	0.183549	Free cholesterol in VLDL || id:met-d-VLDL_FC	115078	0.000367114	42.2615
rs2478236	10	94797973	-0.0281548	0.00418469	4.30031e-13	0.403779	A	G	0.403779	Free cholesterol in VLDL || id:met-d-VLDL_FC	115078	0.000393202	45.2659
rs964184	11	116648917	-0.175969	0.00604139	1.09901e-193	0.867255	C	G	0.867255	Free cholesterol in VLDL || id:met-d-VLDL_FC	115078	0.0073184	848.381
rs141469619	11	116714293	0.220426	0.0216555	1.29987e-26	0.010141	G	A	0.010141	Free cholesterol in VLDL || id:met-d-VLDL_FC	115078	0.00089951	103.605
rs1047964	11	117156893	-0.199476	0.0208485	1.20005e-22	0.010073	T	G	0.010073	Free cholesterol in VLDL || id:met-d-VLDL_FC	115078	0.000794866	91.5428
rs10842724	12	9172646	0.0231043	0.00417941	2.59998e-08	0.412905	C	T	0.412905	Free cholesterol in VLDL || id:met-d-VLDL_FC	115078	0.00026549	30.5596
rs10649122	12	57650599	0.0339623	0.00539548	4e-10	0.817537	A	ATCTC	0.817537	Free cholesterol in VLDL || id:met-d-VLDL_FC	115078	0.000344185	39.6211
rs11057397	12	124419728	-0.0289577	0.00433182	1.29987e-11	0.337501	T	C	0.337501	Free cholesterol in VLDL || id:met-d-VLDL_FC	115078	0.000388174	44.6869
rs6602909	13	114551993	0.0314564	0.00436746	1.99986e-13	0.328949	C	T	0.328949	Free cholesterol in VLDL || id:met-d-VLDL_FC	115078	0.00045058	51.8743
rs261290	15	58678720	-0.0486678	0.00432169	1e-29	0.654642	C	T	0.654642	Free cholesterol in VLDL || id:met-d-VLDL_FC	115078	0.00110079	126.814
rs633695	15	58725839	0.0326113	0.00452484	2.49977e-12	0.29236	G	A	0.29236	Free cholesterol in VLDL || id:met-d-VLDL_FC	115078	0.000451171	51.9424
rs139974673	15	44027885	0.102571	0.0129277	2.29985e-16	0.025918	C	T	0.025918	Free cholesterol in VLDL || id:met-d-VLDL_FC	115078	0.000546735	62.9505
rs247616	16	56989590	-0.080346	0.00438194	9.49948e-76	0.32471	T	C	0.32471	Free cholesterol in VLDL || id:met-d-VLDL_FC	115078	0.00291297	336.193
rs7202323	16	72217113	-0.0271527	0.00485936	8.10009e-09	0.229923	G	T	0.229923	Free cholesterol in VLDL || id:met-d-VLDL_FC	115078	0.000271243	31.222
rs2000999	16	72108093	0.0460757	0.00523338	1.20005e-19	0.188616	A	G	0.188616	Free cholesterol in VLDL || id:met-d-VLDL_FC	115078	0.000673123	77.5125
rs77697917	17	41840849	0.0766272	0.0122628	1.09999e-10	0.028724	T	C	0.028724	Free cholesterol in VLDL || id:met-d-VLDL_FC	115078	0.000339193	39.0462
rs8078513	17	17431208	0.0523098	0.00895445	1.2e-08	0.057351	A	C	0.057351	Free cholesterol in VLDL || id:met-d-VLDL_FC	115078	0.000296461	34.1256
rs77542162	17	67081278	0.0941694	0.0137872	9.49948e-12	0.022667	G	A	0.022667	Free cholesterol in VLDL || id:met-d-VLDL_FC	115078	0.000405228	46.6509
rs72631343	17	67191270	-0.0374672	0.0061174	3.40001e-10	0.129021	G	C	0.129021	Free cholesterol in VLDL || id:met-d-VLDL_FC	115078	0.000325863	37.5112
rs2738447	19	11227480	0.0270103	0.00417946	3.59998e-10	0.59317	C	A	0.59317	Free cholesterol in VLDL || id:met-d-VLDL_FC	115078	0.000362801	41.7648
rs58542926	19	19379549	-0.129614	0.00781189	4.10015e-62	0.074402	T	C	0.074402	Free cholesterol in VLDL || id:met-d-VLDL_FC	115078	0.0023865	275.286
rs375972689	19	45360488	0.122802	0.0202934	2.90001e-09	0.010543	G	T	0.010543	Free cholesterol in VLDL || id:met-d-VLDL_FC	115078	0.000318105	36.6179
rs62117162	19	45239536	-0.0707307	0.00723011	2.39994e-22	0.088159	A	C	0.088159	Free cholesterol in VLDL || id:met-d-VLDL_FC	115078	0.000830946	95.7015
rs12151108	19	11197261	-0.10973	0.00630742	1e-68	0.119677	A	G	0.119677	Free cholesterol in VLDL || id:met-d-VLDL_FC	115078	0.0026231	302.649
rs111371860	19	45345787	-0.0589308	0.00854898	1.10002e-11	0.063582	T	A	0.063582	Free cholesterol in VLDL || id:met-d-VLDL_FC	115078	0.000412748	47.5169
rs157595	19	45425460	0.088007	0.00430885	4.70002e-94	0.617359	G	A	0.617359	Free cholesterol in VLDL || id:met-d-VLDL_FC	115078	0.003612	417.161
rs550455	19	49136515	-0.030135	0.00480927	8.19993e-10	0.240868	C	T	0.240868	Free cholesterol in VLDL || id:met-d-VLDL_FC	115078	0.00034107	39.2624
rs1883711	20	39179822	0.111021	0.0120447	6.00067e-22	0.0312	C	G	0.0312	Free cholesterol in VLDL || id:met-d-VLDL_FC	115078	0.000737744	84.9593
rs8134638	21	40644170	0.022515	0.00424228	1.09999e-08	0.374871	C	T	0.374871	Free cholesterol in VLDL || id:met-d-VLDL_FC	115078	0.000244707	28.1668
rs9616847	22	50868669	0.0259649	0.00422619	9.40005e-10	0.388281	T	A	0.388281	Free cholesterol in VLDL || id:met-d-VLDL_FC	115078	0.000327899	37.7457
rs2642438	1	220970028	0.0273089	0.00447396	2.19999e-10	0.703836	G	A	0.703836	Free cholesterol in LDL || id:met-d-LDL_FC	115078	0.000323662	37.2578
rs12740374	1	109817590	-0.119841	0.00491446	1.09901e-133	0.221059	T	G	0.221059	Free cholesterol in LDL || id:met-d-LDL_FC	115078	0.00514077	594.637
rs472495	1	55521313	0.0376498	0.00427555	1.29987e-18	0.649117	T	G	0.649117	Free cholesterol in LDL || id:met-d-LDL_FC	115078	0.000673374	77.5414
rs35346083	1	25788425	-0.0223041	0.00411284	4.09996e-08	0.445115	A	C	0.445115	Free cholesterol in LDL || id:met-d-LDL_FC	115078	0.000255495	29.4089
rs553427	1	234852760	0.0320412	0.00408546	2.60016e-15	0.517038	T	C	0.517038	Free cholesterol in LDL || id:met-d-LDL_FC	115078	0.000534209	61.5075
rs67276129	1	55676374	0.0770307	0.0104903	4.70002e-14	0.039896	G	T	0.039896	Free cholesterol in LDL || id:met-d-LDL_FC	115078	0.000468334	53.9193
rs11591147	1	55505647	-0.325042	0.0155643	5.99791e-101	0.017458	T	G	0.017458	Free cholesterol in LDL || id:met-d-LDL_FC	115078	0.00377559	436.126
rs4299376	2	44072576	-0.0481612	0.00437612	5.70033e-30	0.676279	T	G	0.676279	Free cholesterol in LDL || id:met-d-LDL_FC	115078	0.0010514	121.118
rs562338	2	21288321	0.105353	0.00530475	2.80027e-92	0.819635	G	A	0.819635	Free cholesterol in LDL || id:met-d-LDL_FC	115078	0.00341575	394.418
rs115018790	5	52088271	-0.0699988	0.0103045	5.30029e-11	0.041226	A	G	0.041226	Free cholesterol in LDL || id:met-d-LDL_FC	115078	0.000400831	46.1445
rs7707394	5	74472939	0.0393464	0.00425754	2.19989e-20	0.357078	A	G	0.357078	Free cholesterol in LDL || id:met-d-LDL_FC	115078	0.000741614	85.4053
rs1895233	5	122924864	0.0245464	0.00411573	8.79995e-10	0.544782	T	G	0.544782	Free cholesterol in LDL || id:met-d-LDL_FC	115078	0.000308998	35.5692
rs3846662	5	74651084	0.0552814	0.00413657	5.70033e-42	0.424112	G	A	0.424112	Free cholesterol in LDL || id:met-d-LDL_FC	115078	0.00154957	178.595
rs6882345	5	156397673	0.0274367	0.00423355	6.89922e-11	0.632845	A	G	0.632845	Free cholesterol in LDL || id:met-d-LDL_FC	115078	0.000364841	41.9998
rs115740542	6	26123502	-0.0661092	0.00786249	2.99985e-18	0.073599	C	T	0.073599	Free cholesterol in LDL || id:met-d-LDL_FC	115078	0.000613966	70.6962
rs4452681	6	32608770	0.0441149	0.00587909	1.99986e-13	0.142617	T	C	0.142617	Free cholesterol in LDL || id:met-d-LDL_FC	115078	0.000489041	56.3045
rs3798167	6	160567928	-0.0329837	0.00513942	1.10002e-11	0.2001	T	G	0.2001	Free cholesterol in LDL || id:met-d-LDL_FC	115078	0.000357786	41.1873
rs11751347	6	161092438	-0.036946	0.00678079	1.6e-08	0.102256	T	C	0.102256	Free cholesterol in LDL || id:met-d-LDL_FC	115078	0.000257911	29.687
rs114863007	6	34729158	-0.0410896	0.00702414	9.59997e-10	0.09452	A	G	0.09452	Free cholesterol in LDL || id:met-d-LDL_FC	115078	0.000297273	34.2192
rs4722551	7	25991826	0.037274	0.00559368	5.19996e-12	0.158088	C	T	0.158088	Free cholesterol in LDL || id:met-d-LDL_FC	115078	0.000385706	44.4027
rs10260606	7	44584551	0.0284782	0.00527657	9.59997e-09	0.182659	C	G	0.182659	Free cholesterol in LDL || id:met-d-LDL_FC	115078	0.000253058	29.1282
rs10953298	7	100216773	-0.0285433	0.00484003	4.79999e-09	0.235558	T	C	0.235558	Free cholesterol in LDL || id:met-d-LDL_FC	115078	0.000302126	34.778
rs1461729	8	9187242	0.059103	0.00679489	3.50026e-19	0.899229	G	A	0.899229	Free cholesterol in LDL || id:met-d-LDL_FC	115078	0.000657017	75.6566
rs17411113	8	19855006	0.060355	0.00680362	2.39994e-19	0.099883	G	C	0.099883	Free cholesterol in LDL || id:met-d-LDL_FC	115078	0.000683372	78.6935
rs112875651	8	126506694	-0.0355609	0.0042433	1.69981e-18	0.392383	A	G	0.392383	Free cholesterol in LDL || id:met-d-LDL_FC	115078	0.000609931	70.2313
rs115478735	9	136149711	0.0632718	0.00528529	5.70033e-33	0.18331	T	A	0.18331	Free cholesterol in LDL || id:met-d-LDL_FC	115078	0.0012438	143.31
rs2740488	9	107661742	-0.031833	0.00463925	1.99986e-11	0.265313	C	A	0.265313	Free cholesterol in LDL || id:met-d-LDL_FC	115078	0.000408968	47.0817
rs10822145	10	64934548	0.0239791	0.0040916	1.6e-09	0.476844	T	C	0.476844	Free cholesterol in LDL || id:met-d-LDL_FC	115078	0.000298372	34.3457
rs2792735	10	113921825	-0.0249469	0.00455177	2.30001e-08	0.720334	A	G	0.720334	Free cholesterol in LDL || id:met-d-LDL_FC	115078	0.000260956	30.0376
rs102275	11	61557803	-0.0649578	0.00427239	4.70002e-55	0.349784	C	T	0.349784	Free cholesterol in LDL || id:met-d-LDL_FC	115078	0.00200474	231.16
rs4307732	11	126244955	0.0511209	0.00665757	1.80011e-14	0.105928	A	G	0.105928	Free cholesterol in LDL || id:met-d-LDL_FC	115078	0.000512095	58.9601
rs1805776	12	9084375	0.0273126	0.00490388	3.69999e-08	0.226038	C	T	0.226038	Free cholesterol in LDL || id:met-d-LDL_FC	115078	0.000269487	31.0198
rs4766578	12	111904371	0.0286715	0.00409389	2.99985e-13	0.503247	A	T	0.503247	Free cholesterol in LDL || id:met-d-LDL_FC	115078	0.000426041	49.048
rs61946991	13	32976654	-0.0239925	0.00432028	2.69998e-08	0.451642	C	A	0.451642	Free cholesterol in LDL || id:met-d-LDL_FC	115078	0.000267928	30.8404
rs11621792	14	24871926	0.0246749	0.00412638	2.30001e-10	0.453802	T	C	0.453802	Free cholesterol in LDL || id:met-d-LDL_FC	115078	0.000310631	35.7573
rs117519814	15	44052248	-0.045552	0.00817028	1.6e-08	0.067425	A	G	0.067425	Free cholesterol in LDL || id:met-d-LDL_FC	115078	0.000270042	31.0838
rs34042070	16	72101525	0.0348936	0.00526223	1.39991e-11	0.18698	G	C	0.18698	Free cholesterol in LDL || id:met-d-LDL_FC	115078	0.000381939	43.9688
rs55714927	17	7080316	-0.0340368	0.00519638	6.59933e-12	0.191001	T	C	0.191001	Free cholesterol in LDL || id:met-d-LDL_FC	115078	0.000372685	42.903
rs72631343	17	67191270	-0.0359074	0.00609735	6.90001e-10	0.129021	G	C	0.129021	Free cholesterol in LDL || id:met-d-LDL_FC	115078	0.000301275	34.6799
rs75003668	17	64195431	0.0658637	0.0115516	9.20005e-09	0.033359	G	A	0.033359	Free cholesterol in LDL || id:met-d-LDL_FC	115078	0.000282418	32.5088
rs77542162	17	67081278	0.127322	0.013742	1e-20	0.022667	G	A	0.022667	Free cholesterol in LDL || id:met-d-LDL_FC	115078	0.000745403	85.8419
rs72836561	17	41926126	-0.069075	0.011701	1.5e-09	0.031483	T	C	0.031483	Free cholesterol in LDL || id:met-d-LDL_FC	115078	0.000302742	34.8488
rs4794048	17	45763073	0.0334274	0.0041005	1.69981e-17	0.480819	C	A	0.480819	Free cholesterol in LDL || id:met-d-LDL_FC	115078	0.00057715	66.4544
rs12151108	19	11197261	-0.150395	0.00626766	4.4978e-130	0.119677	A	G	0.119677	Free cholesterol in LDL || id:met-d-LDL_FC	115078	0.00497847	575.769
rs8103315	19	45254168	0.0682046	0.00611786	2.09991e-29	0.135789	A	C	0.135789	Free cholesterol in LDL || id:met-d-LDL_FC	115078	0.00107887	124.286
rs1065853	19	45413233	-0.574869	0.00751059	1e-200	0.080584	T	G	0.080584	Free cholesterol in LDL || id:met-d-LDL_FC	115078	0.0484431	5858.44
rs2927468	19	45357939	0.0614563	0.00412803	6.59933e-52	0.523267	G	A	0.523267	Free cholesterol in LDL || id:met-d-LDL_FC	115078	0.00192229	221.636
rs28807203	19	45173951	-0.148585	0.00945633	7.39946e-56	0.049209	C	A	0.049209	Free cholesterol in LDL || id:met-d-LDL_FC	115078	0.00214083	246.886
rs1081105	19	45412955	0.165296	0.0124535	9.30037e-42	0.027622	C	A	0.027622	Free cholesterol in LDL || id:met-d-LDL_FC	115078	0.00152857	176.171
rs58542926	19	19379549	-0.0806675	0.00776264	1.99986e-25	0.074402	T	C	0.074402	Free cholesterol in LDL || id:met-d-LDL_FC	115078	0.000937516	107.987
rs111278137	19	45215081	-0.145612	0.0144932	7.8001e-24	0.021615	A	G	0.021615	Free cholesterol in LDL || id:met-d-LDL_FC	115078	0.00087638	100.939
rs2569550	19	11228745	0.0310911	0.00415863	3.19963e-14	0.593316	C	T	0.593316	Free cholesterol in LDL || id:met-d-LDL_FC	115078	0.000485477	55.8939
rs17875609	19	45820144	-0.0727741	0.0137717	4.30002e-08	0.023905	T	C	0.023905	Free cholesterol in LDL || id:met-d-LDL_FC	115078	0.000242594	27.9236
rs2618566	20	17844684	-0.027427	0.00431494	5.70033e-12	0.660287	T	G	0.660287	Free cholesterol in LDL || id:met-d-LDL_FC	115078	0.000350964	40.4017
rs1883711	20	39179822	0.0819978	0.0120055	4.10015e-12	0.0312	C	G	0.0312	Free cholesterol in LDL || id:met-d-LDL_FC	115078	0.000405206	46.6484
rs1800961	20	43042364	-0.0638814	0.0119337	4.90004e-08	0.030197	T	C	0.030197	Free cholesterol in LDL || id:met-d-LDL_FC	115078	0.000248942	28.6544
rs624700	1	62900812	-0.0266081	0.00376596	1.99986e-12	0.416626	C	G	0.416626	Free cholesterol in HDL || id:met-d-HDL_FC	115078	0.000433606	49.9193
rs2642438	1	220970028	0.037178	0.00400785	1.29987e-21	0.703836	G	A	0.703836	Free cholesterol in HDL || id:met-d-HDL_FC	115078	0.000747192	86.0482
rs3768321	1	40035928	-0.0356878	0.00461239	5.40008e-16	0.19653	T	G	0.19653	Free cholesterol in HDL || id:met-d-HDL_FC	115078	0.000519959	59.866
rs4846921	1	230304352	0.0443622	0.00375401	3.59998e-34	0.613228	A	G	0.613228	Free cholesterol in HDL || id:met-d-HDL_FC	115078	0.00121204	139.646
rs333947	1	110470764	-0.0302093	0.00511555	6.19998e-10	0.150133	A	G	0.150133	Free cholesterol in HDL || id:met-d-HDL_FC	115078	0.000302951	34.873
rs1779823	1	182171957	-0.0287576	0.00387624	1.80011e-14	0.333955	T	G	0.333955	Free cholesterol in HDL || id:met-d-HDL_FC	115078	0.000478062	55.0397
rs193084249	1	26987646	-0.0821918	0.0123653	7.89951e-11	0.023362	G	A	0.023362	Free cholesterol in HDL || id:met-d-HDL_FC	115078	0.000383786	44.1815
rs12405456	1	178512331	-0.020429	0.00376443	4e-08	0.386135	G	T	0.386135	Free cholesterol in HDL || id:met-d-HDL_FC	115078	0.000255854	29.4502
rs907866	2	20371380	-0.027842	0.00369649	5.70033e-14	0.443205	A	G	0.443205	Free cholesterol in HDL || id:met-d-HDL_FC	115078	0.000492737	56.7302
rs59104589	2	242237902	0.0192587	0.00381564	3.29997e-08	0.358826	T	C	0.358826	Free cholesterol in HDL || id:met-d-HDL_FC	115078	0.000221325	25.4748
rs676210	2	21231524	0.0590499	0.00451236	9.3994e-39	0.205765	A	G	0.205765	Free cholesterol in HDL || id:met-d-HDL_FC	115078	0.00148591	171.247
rs13389219	2	165528876	0.0278596	0.0037485	1.29987e-14	0.392528	T	C	0.392528	Free cholesterol in HDL || id:met-d-HDL_FC	115078	0.000479771	55.2366
rs2943650	2	227105921	-0.0347751	0.00381747	6.4998e-22	0.644755	T	C	0.644755	Free cholesterol in HDL || id:met-d-HDL_FC	115078	0.000720577	82.9809
rs57912727	3	185804583	-0.0290273	0.00534844	1.29999e-08	0.13669	C	A	0.13669	Free cholesterol in HDL || id:met-d-HDL_FC	115078	0.000255891	29.4545
rs4860987	4	69491284	0.0284149	0.00442182	4.19952e-12	0.258596	T	A	0.258596	Free cholesterol in HDL || id:met-d-HDL_FC	115078	0.000358709	41.2936
rs13107325	4	103188709	-0.0715462	0.00697679	3.19963e-26	0.074284	T	C	0.074284	Free cholesterol in HDL || id:met-d-HDL_FC	115078	0.000913004	105.161
rs2307111	5	75003678	0.0267334	0.00374589	1e-12	0.396609	C	T	0.396609	Free cholesterol in HDL || id:met-d-HDL_FC	115078	0.000442399	50.932
rs3936510	5	55860866	-0.0321018	0.00455963	2.80027e-13	0.201954	T	G	0.201954	Free cholesterol in HDL || id:met-d-HDL_FC	115078	0.000430547	49.5669
rs11751347	6	161092438	-0.0456592	0.00607645	1.59993e-14	0.102256	T	C	0.102256	Free cholesterol in HDL || id:met-d-HDL_FC	115078	0.000490401	56.4611
rs1358980	6	43764551	-0.0273215	0.00368625	4.49987e-13	0.482643	T	C	0.482643	Free cholesterol in HDL || id:met-d-HDL_FC	115078	0.000477134	54.9328
rs9265620	6	31299685	-0.0282854	0.00389496	3.50026e-13	0.370212	C	T	0.370212	Free cholesterol in HDL || id:met-d-HDL_FC	115078	0.000458065	52.7365
rs73420943	6	34243480	-0.0275326	0.00504029	4.79999e-08	0.159588	G	A	0.159588	Free cholesterol in HDL || id:met-d-HDL_FC	115078	0.000259226	29.8384
rs34265539	6	34689725	-0.0255651	0.00386248	1e-12	0.35605	A	ATT	0.35605	Free cholesterol in HDL || id:met-d-HDL_FC	115078	0.000380544	43.8082
rs10457487	6	127519234	-0.0234911	0.00368152	4.70002e-11	0.484316	A	C	0.484316	Free cholesterol in HDL || id:met-d-HDL_FC	115078	0.000353677	40.7141
rs7810507	7	130437476	-0.0246003	0.00406802	1.09999e-09	0.281086	A	G	0.281086	Free cholesterol in HDL || id:met-d-HDL_FC	115078	0.000317676	36.5685
rs705379	7	94953895	-0.0198497	0.00369819	2.39999e-08	0.477478	A	G	0.477478	Free cholesterol in HDL || id:met-d-HDL_FC	115078	0.000250281	28.8086
rs3735687	7	1066297	-0.0308015	0.00372058	5.79963e-16	0.42282	G	A	0.42282	Free cholesterol in HDL || id:met-d-HDL_FC	115078	0.000595212	68.5354
rs35493868	7	73039406	0.025637	0.00455787	7.69999e-09	0.20366	G	C	0.20366	Free cholesterol in HDL || id:met-d-HDL_FC	115078	0.000274852	31.6376
rs139915535	8	19766233	-0.119877	0.0138035	5.00035e-20	0.018003	G	A	0.018003	Free cholesterol in HDL || id:met-d-HDL_FC	115078	0.000654963	75.4199
rs79744701	8	144305667	0.0333283	0.00554544	7.39997e-10	0.124085	A	G	0.124085	Free cholesterol in HDL || id:met-d-HDL_FC	115078	0.00031378	36.1199
rs15285	8	19824667	0.0843777	0.00404835	4.49987e-98	0.286536	T	C	0.286536	Free cholesterol in HDL || id:met-d-HDL_FC	115078	0.00376072	434.402
rs2245221	8	116624879	0.0317304	0.00371245	7.70016e-17	0.558967	A	G	0.558967	Free cholesterol in HDL || id:met-d-HDL_FC	115078	0.000634398	73.0504
rs4240624	8	9184231	0.084056	0.00637325	8.4004e-40	0.909226	A	G	0.909226	Free cholesterol in HDL || id:met-d-HDL_FC	115078	0.00150927	173.943
rs59347135	8	19750044	-0.0628956	0.00900059	9.49948e-13	0.045804	G	C	0.045804	Free cholesterol in HDL || id:met-d-HDL_FC	115078	0.000424152	48.8305
rs2066714	9	107586753	0.035841	0.00544192	1.20005e-11	0.128934	C	T	0.128934	Free cholesterol in HDL || id:met-d-HDL_FC	115078	0.000376791	43.3759
rs2740488	9	107661742	-0.0474367	0.00415727	1.29987e-31	0.265313	C	A	0.265313	Free cholesterol in HDL || id:met-d-HDL_FC	115078	0.00113013	130.198
rs686030	9	15304782	0.0528159	0.00527168	1.39991e-24	0.859547	A	C	0.859547	Free cholesterol in HDL || id:met-d-HDL_FC	115078	0.000871486	100.375
rs11789603	9	107647019	0.0556477	0.00589299	2.09991e-20	0.108813	T	C	0.108813	Free cholesterol in HDL || id:met-d-HDL_FC	115078	0.000774273	89.1693
rs60847460	10	113983758	-0.0365017	0.00524335	3.10027e-12	0.143326	T	C	0.143326	Free cholesterol in HDL || id:met-d-HDL_FC	115078	0.000420953	48.462
rs2792735	10	113921825	-0.0423868	0.00407674	2.09991e-26	0.720334	A	G	0.720334	Free cholesterol in HDL || id:met-d-HDL_FC	115078	0.000938502	108.1
rs148063610	10	45998984	-0.0344773	0.00439642	1.50003e-15	0.763377	C	CAAATAAAT	0.763377	Free cholesterol in HDL || id:met-d-HDL_FC	115078	0.000534126	61.4979
rs174576	11	61603510	-0.0740701	0.00382886	2.39994e-90	0.350038	A	C	0.350038	Free cholesterol in HDL || id:met-d-HDL_FC	115078	0.00324149	374.231
rs6589565	11	116640237	0.0647324	0.00728761	1.59993e-20	0.932178	G	A	0.932178	Free cholesterol in HDL || id:met-d-HDL_FC	115078	0.000685146	78.8979
rs625145	11	116727936	0.0560153	0.00467716	2.19989e-35	0.188126	T	A	0.188126	Free cholesterol in HDL || id:met-d-HDL_FC	115078	0.00124485	143.43
rs35184771	11	47475189	-0.0372031	0.00381991	1.59993e-22	0.352775	T	G	0.352775	Free cholesterol in HDL || id:met-d-HDL_FC	115078	0.000823573	94.8516
rs559355	11	75451281	-0.0507485	0.00503096	1e-23	0.157985	T	A	0.157985	Free cholesterol in HDL || id:met-d-HDL_FC	115078	0.000883423	101.751
rs12295878	11	48944029	0.0325488	0.00526873	3.59998e-09	0.140343	T	C	0.140343	Free cholesterol in HDL || id:met-d-HDL_FC	115078	0.000331529	38.1637
rs73632745	11	126229617	-0.0421967	0.00700405	4.90004e-09	0.073719	T	C	0.073719	Free cholesterol in HDL || id:met-d-HDL_FC	115078	0.000315304	36.2953
rs141368429	11	117221862	-0.0488159	0.00853661	8e-09	0.056173	T	C	0.056173	Free cholesterol in HDL || id:met-d-HDL_FC	115078	0.000284077	32.6997
rs2243616	12	121406370	-0.0239661	0.00387187	7.10003e-10	0.66112	T	G	0.66112	Free cholesterol in HDL || id:met-d-HDL_FC	115078	0.000332825	38.313
rs837500	12	125077567	0.020791	0.00382469	2.99999e-08	0.638475	T	C	0.638475	Free cholesterol in HDL || id:met-d-HDL_FC	115078	0.000256717	29.5495
rs61941676	12	125324798	-0.0591562	0.00562782	9.79941e-27	0.127214	A	C	0.127214	Free cholesterol in HDL || id:met-d-HDL_FC	115078	0.000959204	110.487
rs7308864	12	109871179	0.0294841	0.00365656	1.29987e-16	0.523289	G	A	0.523289	Free cholesterol in HDL || id:met-d-HDL_FC	115078	0.000564667	65.0164
rs838876	12	125259888	-0.0404396	0.0039819	1.10002e-27	0.681444	G	A	0.681444	Free cholesterol in HDL || id:met-d-HDL_FC	115078	0.000895471	103.14
rs11065991	12	112083162	-0.0219261	0.00371877	9.20026e-11	0.41585	T	C	0.41585	Free cholesterol in HDL || id:met-d-HDL_FC	115078	0.000301996	34.7629
rs11045171	12	20470199	0.0258671	0.00462156	8.70001e-09	0.197431	G	A	0.197431	Free cholesterol in HDL || id:met-d-HDL_FC	115078	0.00027215	31.3264
rs2229357	12	57843711	0.0232372	0.00426653	1.6e-08	0.240928	A	G	0.240928	Free cholesterol in HDL || id:met-d-HDL_FC	115078	0.0002577	29.6627
rs10162642	15	58577163	-0.0645235	0.0045096	2.99985e-51	0.21011	A	G	0.21011	Free cholesterol in HDL || id:met-d-HDL_FC	115078	0.00177581	204.716
rs261290	15	58678720	-0.149026	0.00385063	1e-200	0.654642	C	T	0.654642	Free cholesterol in HDL || id:met-d-HDL_FC	115078	0.0128485	1497.8
rs473224	15	58737341	-0.14834	0.00523884	5.99791e-183	0.853922	G	T	0.853922	Free cholesterol in HDL || id:met-d-HDL_FC	115078	0.00691893	801.75
rs3764261	16	56993324	0.19655	0.0038955	1e-200	0.324423	A	C	0.324423	Free cholesterol in HDL || id:met-d-HDL_FC	115078	0.0216434	2545.73
rs55779455	16	56915357	0.0704587	0.0133174	2.59998e-08	0.019855	C	G	0.019855	Free cholesterol in HDL || id:met-d-HDL_FC	115078	0.000243183	27.9913
rs75911530	16	57049137	-0.142636	0.0107552	4.79954e-43	0.032886	A	G	0.032886	Free cholesterol in HDL || id:met-d-HDL_FC	115078	0.00152604	175.879
rs4986970	16	67976320	-0.0861617	0.0101106	8.80035e-19	0.033916	T	A	0.033916	Free cholesterol in HDL || id:met-d-HDL_FC	115078	0.000630679	72.6218
rs2925979	16	81534790	0.0328625	0.00397296	7.8001e-18	0.69893	C	T	0.69893	Free cholesterol in HDL || id:met-d-HDL_FC	115078	0.000594186	68.4172
rs8058512	16	57151796	-0.0254557	0.00409371	3.89996e-10	0.72404	T	C	0.72404	Free cholesterol in HDL || id:met-d-HDL_FC	115078	0.000335891	38.6659
rs4985155	16	15129459	-0.0265806	0.00386017	1.9002e-12	0.334887	G	A	0.334887	Free cholesterol in HDL || id:met-d-HDL_FC	115078	0.000411856	47.4143
rs75714888	16	56752882	-0.0767936	0.0126159	1.79999e-09	0.021625	A	C	0.021625	Free cholesterol in HDL || id:met-d-HDL_FC	115078	0.000321871	37.0515
rs72836561	17	41926126	-0.138064	0.0104829	3.29989e-42	0.031483	T	C	0.031483	Free cholesterol in HDL || id:met-d-HDL_FC	115078	0.00150505	173.456
rs112001035	17	66823805	-0.0469275	0.00787297	7.29995e-09	0.059725	A	G	0.059725	Free cholesterol in HDL || id:met-d-HDL_FC	115078	0.000308639	35.5279
rs11078917	17	37746359	0.0215742	0.0041131	3.2e-08	0.722847	C	A	0.722847	Free cholesterol in HDL || id:met-d-HDL_FC	115078	0.00023902	27.5121
rs12608026	18	47120499	0.0763693	0.00916712	1.9002e-17	0.042401	G	T	0.042401	Free cholesterol in HDL || id:met-d-HDL_FC	115078	0.000602723	69.4008
rs62101705	18	47135834	-0.0859232	0.0160697	1.40001e-08	0.01364	T	C	0.01364	Free cholesterol in HDL || id:met-d-HDL_FC	115078	0.000248373	28.5889
rs77960347	18	47109955	0.265542	0.0159874	2.39994e-64	0.013239	G	A	0.013239	Free cholesterol in HDL || id:met-d-HDL_FC	115078	0.00239155	275.869
rs7241918	18	47160953	0.0775058	0.00480731	8.80035e-61	0.822907	T	G	0.822907	Free cholesterol in HDL || id:met-d-HDL_FC	115078	0.00225368	259.93
rs5167	19	45448465	0.0416003	0.00382875	1.20005e-28	0.352265	G	T	0.352265	Free cholesterol in HDL || id:met-d-HDL_FC	115078	0.00102481	118.051
rs737337	19	11347493	-0.0603085	0.00687239	2.29985e-18	0.076791	C	T	0.076791	Free cholesterol in HDL || id:met-d-HDL_FC	115078	0.000668742	77.0077
rs34514836	19	46385438	-0.0296786	0.00567433	1.2e-08	0.119404	C	A	0.119404	Free cholesterol in HDL || id:met-d-HDL_FC	115078	0.000237663	27.3558
rs116843064	19	8429323	0.175645	0.013135	8.60003e-43	0.019852	A	G	0.019852	Free cholesterol in HDL || id:met-d-HDL_FC	115078	0.00155148	178.815
rs75627662	19	45413576	-0.0378447	0.00452917	1.39991e-17	0.206062	T	C	0.206062	Free cholesterol in HDL || id:met-d-HDL_FC	115078	0.000606341	69.8177
rs1616661	19	54819466	0.0214925	0.00394786	4e-09	0.318116	A	T	0.318116	Free cholesterol in HDL || id:met-d-HDL_FC	115078	0.000257482	29.6376
rs150224153	20	43008981	-0.0803644	0.011148	6.00067e-13	0.029238	T	C	0.029238	Free cholesterol in HDL || id:met-d-HDL_FC	115078	0.000451383	51.9668
rs6018652	20	46340974	0.0350598	0.00452933	1.29987e-15	0.792531	A	G	0.792531	Free cholesterol in HDL || id:met-d-HDL_FC	115078	0.000520394	59.9161
rs6073958	20	44551855	-0.0916191	0.00459429	6.59933e-89	0.198725	C	T	0.198725	Free cholesterol in HDL || id:met-d-HDL_FC	115078	0.00344385	397.674
rs5754104	22	21916361	-0.0343033	0.00469515	6.4998e-14	0.188811	A	G	0.188811	Free cholesterol in HDL || id:met-d-HDL_FC	115078	0.000463638	53.3784
rs534417	1	23784965	0.0380171	0.00612274	6.69993e-10	0.874996	G	A	0.874996	Total lipids in lipoprotein particles || id:met-d-Total_L	115078	0.00033491	38.5531
rs12740374	1	109817590	-0.0718855	0.00488801	2.70023e-49	0.221059	T	G	0.221059	Total lipids in lipoprotein particles || id:met-d-Total_L	115078	0.0018759	216.277
rs553427	1	234852760	0.02888	0.00406348	1.39991e-13	0.517038	T	C	0.517038	Total lipids in lipoprotein particles || id:met-d-Total_L	115078	0.000438748	50.5115
rs11206517	1	55526428	0.0678249	0.0113732	3.2e-10	0.033009	G	T	0.033009	Total lipids in lipoprotein particles || id:met-d-Total_L	115078	0.000308949	35.5636
rs1002687	1	62963737	0.0735062	0.00424387	3.19963e-70	0.644777	A	G	0.644777	Total lipids in lipoprotein particles || id:met-d-Total_L	115078	0.00260016	299.997
rs867772	1	220972343	0.0228274	0.00438396	4.30002e-08	0.685074	G	A	0.685074	Total lipids in lipoprotein particles || id:met-d-Total_L	115078	0.000235551	27.1127
rs12750160	1	55674000	-0.13702	0.019104	2.99985e-14	0.012266	T	C	0.012266	Total lipids in lipoprotein particles || id:met-d-Total_L	115078	0.00044682	51.4413
rs17414716	1	55759138	-0.16604	0.0279088	2.1e-09	0.005728	G	A	0.005728	Total lipids in lipoprotein particles || id:met-d-Total_L	115078	0.00030748	35.3945
rs6547409	2	21190209	-0.0857119	0.00931389	8.9002e-22	0.051267	T	C	0.051267	Total lipids in lipoprotein particles || id:met-d-Total_L	115078	0.000735374	84.6862
rs4299376	2	44072576	-0.0357493	0.00435083	1.10002e-16	0.676279	T	G	0.676279	Total lipids in lipoprotein particles || id:met-d-Total_L	115078	0.000586332	67.5124
rs672889	2	21319016	0.0848202	0.0058474	5.19996e-50	0.860131	G	T	0.860131	Total lipids in lipoprotein particles || id:met-d-Total_L	115078	0.0018251	210.41
rs870526	2	20369562	-0.0261239	0.00406845	8.4004e-11	0.521399	T	C	0.521399	Total lipids in lipoprotein particles || id:met-d-Total_L	115078	0.000358154	41.2297
rs1260326	2	27730940	-0.0739599	0.00415149	8.4004e-72	0.603982	C	T	0.603982	Total lipids in lipoprotein particles || id:met-d-Total_L	115078	0.0027504	317.378
rs4860948	4	69340991	0.028408	0.0047414	2.1e-09	0.244346	A	T	0.244346	Total lipids in lipoprotein particles || id:met-d-Total_L	115078	0.000311846	35.8972
rs13108218	4	3443931	-0.0280281	0.0042058	1.20005e-11	0.615355	G	A	0.615355	Total lipids in lipoprotein particles || id:met-d-Total_L	115078	0.000385772	44.4102
rs3843482	5	74639259	0.0468979	0.00419846	2.29985e-29	0.373806	G	T	0.373806	Total lipids in lipoprotein particles || id:met-d-Total_L	115078	0.00108309	124.773
rs4704834	5	156443066	0.0441198	0.00423771	1.20005e-25	0.644037	G	A	0.644037	Total lipids in lipoprotein particles || id:met-d-Total_L	115078	0.00094103	108.392
rs7707394	5	74472939	0.0301074	0.00423274	1.39991e-12	0.357078	A	G	0.357078	Total lipids in lipoprotein particles || id:met-d-Total_L	115078	0.000439461	50.5936
rs115413710	6	31180819	0.0497598	0.0098832	4.49997e-08	0.044312	C	T	0.044312	Total lipids in lipoprotein particles || id:met-d-Total_L	115078	0.000220229	25.3486
rs28377109	6	32434716	0.0387735	0.00634549	1.2e-09	0.116083	A	C	0.116083	Total lipids in lipoprotein particles || id:met-d-Total_L	115078	0.000324344	37.3364
rs11755689	6	32586376	0.040016	0.00444063	1.69981e-17	0.334126	G	A	0.334126	Total lipids in lipoprotein particles || id:met-d-Total_L	115078	0.000705147	81.2027
rs12208357	6	160543148	0.0560778	0.00798853	7.8001e-13	0.069998	T	C	0.069998	Total lipids in lipoprotein particles || id:met-d-Total_L	115078	0.000428026	49.2766
rs186696265	6	161111700	-0.210948	0.0171386	1.99986e-35	0.014352	T	C	0.014352	Total lipids in lipoprotein particles || id:met-d-Total_L	115078	0.00131473	151.493
rs11753995	6	160575366	0.0323781	0.00539816	5.60003e-10	0.171032	A	G	0.171032	Total lipids in lipoprotein particles || id:met-d-Total_L	115078	0.000312524	35.9752
rs55747707	7	73037366	-0.0414301	0.00505988	4.90004e-16	0.203628	A	G	0.203628	Total lipids in lipoprotein particles || id:met-d-Total_L	115078	0.000582246	67.0415
rs1461729	8	9187242	0.0744113	0.00675482	6.20012e-29	0.899229	G	A	0.899229	Total lipids in lipoprotein particles || id:met-d-Total_L	115078	0.00105342	121.351
rs2326077	8	59385919	-0.0281116	0.00430569	1.9002e-11	0.663239	T	C	0.663239	Total lipids in lipoprotein particles || id:met-d-Total_L	115078	0.000370282	42.6263
rs112875651	8	126506694	-0.0750469	0.00421828	6.4998e-73	0.392383	A	G	0.392383	Total lipids in lipoprotein particles || id:met-d-Total_L	115078	0.0027429	316.51
rs4008004	9	15300968	0.0296988	0.0049112	8.70001e-10	0.221868	A	C	0.221868	Total lipids in lipoprotein particles || id:met-d-Total_L	115078	0.000317667	36.5675
rs11789603	9	107647019	0.0456639	0.00653896	1.50003e-12	0.108813	T	C	0.108813	Total lipids in lipoprotein particles || id:met-d-Total_L	115078	0.000423596	48.7664
rs2740488	9	107661742	-0.0440367	0.00461298	2.99985e-21	0.265313	C	A	0.265313	Total lipids in lipoprotein particles || id:met-d-Total_L	115078	0.00079128	91.1295
rs635634	9	136155000	0.0430447	0.00526644	1.69981e-17	0.183549	T	C	0.183549	Total lipids in lipoprotein particles || id:met-d-Total_L	115078	0.000580177	66.8032
rs2792735	10	113921825	-0.0245435	0.00452585	4.49997e-08	0.720334	A	G	0.720334	Total lipids in lipoprotein particles || id:met-d-Total_L	115078	0.000255487	29.408
rs10884966	10	112185596	-0.0227968	0.00427301	4.09996e-08	0.345705	A	G	0.345705	Total lipids in lipoprotein particles || id:met-d-Total_L	115078	0.000247275	28.4625
rs117488242	10	5261832	-0.0352855	0.00629618	2.69998e-08	0.131665	G	A	0.131665	Total lipids in lipoprotein particles || id:met-d-Total_L	115078	0.000272852	31.4073
rs374209699	11	49104677	0.0272792	0.00450104	3.2e-09	0.358311	GT	G	0.358311	Total lipids in lipoprotein particles || id:met-d-Total_L	115078	0.000319085	36.7308
rs102275	11	61557803	-0.0385112	0.00424843	8.4004e-21	0.349784	C	T	0.349784	Total lipids in lipoprotein particles || id:met-d-Total_L	115078	0.000713534	82.1693
rs72997616	11	75474195	-0.0408552	0.00699258	5.89997e-09	0.094103	A	C	0.094103	Total lipids in lipoprotein particles || id:met-d-Total_L	115078	0.000296551	34.136
rs964184	11	116648917	-0.10514	0.00598821	9.3994e-72	0.867255	C	G	0.867255	Total lipids in lipoprotein particles || id:met-d-Total_L	115078	0.0026717	308.272
rs12423765	12	9137278	0.0374752	0.00652191	9.20005e-09	0.112417	T	G	0.112417	Total lipids in lipoprotein particles || id:met-d-Total_L	115078	0.000286828	33.0165
rs7979473	12	121420260	-0.0284438	0.00420709	1.10002e-11	0.612997	G	A	0.612997	Total lipids in lipoprotein particles || id:met-d-Total_L	115078	0.000397052	45.7092
rs4766578	12	111904371	0.0243865	0.00407037	8.50002e-10	0.503247	A	T	0.503247	Total lipids in lipoprotein particles || id:met-d-Total_L	115078	0.00031182	35.8941
rs6602911	13	114547372	0.0255406	0.00423113	2.39999e-09	0.360032	T	C	0.360032	Total lipids in lipoprotein particles || id:met-d-Total_L	115078	0.000316533	36.4369
rs11621792	14	24871926	0.0246777	0.00410313	4.30002e-10	0.453802	T	C	0.453802	Total lipids in lipoprotein particles || id:met-d-Total_L	115078	0.000314232	36.1719
rs261290	15	58678720	-0.0951741	0.00428144	3.49945e-112	0.654642	C	T	0.654642	Total lipids in lipoprotein particles || id:met-d-Total_L	115078	0.00427567	494.14
rs633695	15	58725839	0.0697507	0.0044827	1.39991e-53	0.29236	G	A	0.29236	Total lipids in lipoprotein particles || id:met-d-Total_L	115078	0.00209948	242.109
rs3794695	16	72097827	0.0403761	0.00519411	2.49977e-15	0.189016	T	C	0.189016	Total lipids in lipoprotein particles || id:met-d-Total_L	115078	0.000524815	60.4253
rs11076175	16	57006378	-0.048469	0.00531939	1.80011e-20	0.17891	G	A	0.17891	Total lipids in lipoprotein particles || id:met-d-Total_L	115078	0.00072094	83.0227
rs72631343	17	67191270	-0.0330288	0.00606305	4.39997e-08	0.129021	G	C	0.129021	Total lipids in lipoprotein particles || id:met-d-Total_L	115078	0.00025781	29.6753
rs56325564	17	45766771	0.0244139	0.00409392	8.30004e-10	0.482712	A	G	0.482712	Total lipids in lipoprotein particles || id:met-d-Total_L	115078	0.000308936	35.5622
rs77542162	17	67081278	0.0916179	0.0136647	1.2e-10	0.022667	G	A	0.022667	Total lipids in lipoprotein particles || id:met-d-Total_L	115078	0.00039048	44.9524
rs9304381	18	47158234	0.0568138	0.00527506	2.29985e-27	0.818411	T	C	0.818411	Total lipids in lipoprotein particles || id:met-d-Total_L	115078	0.00100699	115.997
rs77960347	18	47109955	0.219872	0.017747	2.49977e-36	0.013239	G	A	0.013239	Total lipids in lipoprotein particles || id:met-d-Total_L	115078	0.00133204	153.491
rs12151108	19	11197261	-0.109455	0.00625055	1.20005e-69	0.119677	A	G	0.119677	Total lipids in lipoprotein particles || id:met-d-Total_L	115078	0.00265758	306.639
rs28807203	19	45173951	-0.0640616	0.00943052	8.10028e-12	0.049209	C	A	0.049209	Total lipids in lipoprotein particles || id:met-d-Total_L	115078	0.000400828	46.1442
rs439523	19	49236102	0.0273649	0.00407649	2.99985e-11	0.529678	C	T	0.529678	Total lipids in lipoprotein particles || id:met-d-Total_L	115078	0.000391429	45.0617
rs73013176	19	11147526	-0.112474	0.019549	3.09999e-09	0.011282	C	T	0.011282	Total lipids in lipoprotein particles || id:met-d-Total_L	115078	0.000287566	33.1015
rs17699030	19	11330942	-0.0839342	0.0112326	1.50003e-13	0.033712	G	A	0.033712	Total lipids in lipoprotein particles || id:met-d-Total_L	115078	0.000484969	55.8354
rs58542926	19	19379549	-0.125797	0.00774146	1.99986e-61	0.074402	T	C	0.074402	Total lipids in lipoprotein particles || id:met-d-Total_L	115078	0.00228932	264.051
rs1065853	19	45413233	-0.257753	0.00749009	1e-200	0.080584	T	G	0.080584	Total lipids in lipoprotein particles || id:met-d-Total_L	115078	0.0101858	1184.2
rs79429216	19	45445517	0.134159	0.0180773	2.39994e-14	0.01273	A	G	0.01273	Total lipids in lipoprotein particles || id:met-d-Total_L	115078	0.000478379	55.0763
rs74747585	19	45039971	-0.0811088	0.0133195	1.2e-09	0.025173	C	T	0.025173	Total lipids in lipoprotein particles || id:met-d-Total_L	115078	0.000322128	37.0811
rs1081105	19	45412955	0.120266	0.0124195	5.40008e-23	0.027622	C	A	0.027622	Total lipids in lipoprotein particles || id:met-d-Total_L	115078	0.000814201	93.7713
rs1800961	20	43042364	-0.0684261	0.011866	1e-08	0.030197	T	C	0.030197	Total lipids in lipoprotein particles || id:met-d-Total_L	115078	0.00028888	33.2527
rs1883711	20	39179822	0.0944066	0.0119374	2.09991e-16	0.0312	C	G	0.0312	Total lipids in lipoprotein particles || id:met-d-Total_L	115078	0.000543196	62.5429
rs9616847	22	50868669	0.0245822	0.00418848	6.49995e-09	0.388281	T	A	0.388281	Total lipids in lipoprotein particles || id:met-d-Total_L	115078	0.000299231	34.4446
rs12039675	1	234875182	-0.0212983	0.00406791	2.1e-08	0.500947	G	C	0.500947	Total lipids in VLDL || id:met-d-VLDL_L	115078	0.00023815	27.4119
rs1168032	1	62967747	0.0817253	0.00422889	1e-86	0.644968	G	A	0.644968	Total lipids in VLDL || id:met-d-VLDL_L	115078	0.0032349	373.467
rs4970836	1	109821797	0.0457267	0.00482757	4.70002e-22	0.773331	A	G	0.773331	Total lipids in VLDL || id:met-d-VLDL_L	115078	0.000779026	89.7171
rs4846914	1	230295691	-0.0383278	0.00414248	1.39991e-20	0.605389	A	G	0.605389	Total lipids in VLDL || id:met-d-VLDL_L	115078	0.000743347	85.6051
rs114165349	1	27021913	0.100987	0.0135816	3.59998e-13	0.022956	C	G	0.022956	Total lipids in VLDL || id:met-d-VLDL_L	115078	0.000480207	55.2868
rs1260326	2	27730940	-0.0884976	0.00413593	7.60326e-105	0.603982	C	T	0.603982	Total lipids in VLDL || id:met-d-VLDL_L	115078	0.00396278	457.835
rs1128249	2	165528624	-0.0459401	0.00414635	1.99986e-29	0.391999	T	G	0.391999	Total lipids in VLDL || id:met-d-VLDL_L	115078	0.00106561	122.756
rs2678379	2	21226560	0.110909	0.00498837	1.49968e-111	0.793824	G	A	0.793824	Total lipids in VLDL || id:met-d-VLDL_L	115078	0.00427723	494.321
rs13423088	2	227026864	-0.0328136	0.00435189	2.29985e-14	0.317021	A	T	0.317021	Total lipids in VLDL || id:met-d-VLDL_L	115078	0.000493793	56.8518
rs60960031	2	21530659	-0.0341734	0.00413221	1.20005e-16	0.402844	A	G	0.402844	Total lipids in VLDL || id:met-d-VLDL_L	115078	0.000593966	68.3918
rs4299376	2	44072576	-0.0252398	0.00433453	7.69999e-09	0.676279	T	G	0.676279	Total lipids in VLDL || id:met-d-VLDL_L	115078	0.000294556	33.9063
rs9968117	3	52838654	-0.0357046	0.00620772	2.19999e-08	0.120934	T	C	0.120934	Total lipids in VLDL || id:met-d-VLDL_L	115078	0.000287387	33.0808
rs684773	3	135956305	0.0375523	0.00479349	4.19952e-16	0.767067	C	A	0.767067	Total lipids in VLDL || id:met-d-VLDL_L	115078	0.000533023	61.3708
rs4491981	4	171563776	-0.0255127	0.00476443	3.89996e-08	0.241217	A	C	0.241217	Total lipids in VLDL || id:met-d-VLDL_L	115078	0.00024911	28.6737
rs4698315	4	15105312	0.0229783	0.00430097	2.99999e-08	0.66337	C	G	0.66337	Total lipids in VLDL || id:met-d-VLDL_L	115078	0.000247972	28.5427
rs1471251	4	87976359	0.0329485	0.00415608	2.39994e-16	0.397126	T	A	0.397126	Total lipids in VLDL || id:met-d-VLDL_L	115078	0.000545851	62.8486
rs13108218	4	3443931	-0.0351325	0.00419243	6.79986e-18	0.615355	G	A	0.615355	Total lipids in VLDL || id:met-d-VLDL_L	115078	0.000609859	70.2229
rs13188623	5	67492589	-0.0276184	0.00526716	3.89996e-08	0.182683	C	T	0.182683	Total lipids in VLDL || id:met-d-VLDL_L	115078	0.000238862	27.4939
rs12916	5	74656539	0.0331077	0.00413398	5.10035e-16	0.400342	C	T	0.400342	Total lipids in VLDL || id:met-d-VLDL_L	115078	0.000557041	64.1378
rs4704834	5	156443066	0.0458278	0.00422401	2.09991e-29	0.644037	G	A	0.644037	Total lipids in VLDL || id:met-d-VLDL_L	115078	0.00102181	117.707
rs11429307	5	55857025	-0.05174	0.00516074	9.8992e-24	0.808481	G	GT	0.808481	Total lipids in VLDL || id:met-d-VLDL_L	115078	0.000872685	100.513
rs998584	6	43757896	0.0280854	0.00405011	2.70023e-12	0.482334	A	C	0.482334	Total lipids in VLDL || id:met-d-VLDL_L	115078	0.00041769	48.0862
rs632057	6	139834012	-0.0348991	0.00418461	1.39991e-16	0.627779	G	T	0.627779	Total lipids in VLDL || id:met-d-VLDL_L	115078	0.000604037	69.5522
rs12055389	6	161091952	0.0566444	0.009056	3.69999e-10	0.054089	T	C	0.054089	Total lipids in VLDL || id:met-d-VLDL_L	115078	0.000339861	39.1231
rs146203232	6	160521885	0.0593629	0.00773842	2.90001e-15	0.07466	T	C	0.07466	Total lipids in VLDL || id:met-d-VLDL_L	115078	0.000511106	58.8462
rs117733303	6	160922870	-0.283007	0.0150061	3.29989e-79	0.0185	G	A	0.0185	Total lipids in VLDL || id:met-d-VLDL_L	115078	0.00308124	355.673
rs1557550	6	32452202	0.0509897	0.00884736	1.2e-09	0.057438	T	C	0.057438	Total lipids in VLDL || id:met-d-VLDL_L	115078	0.000288549	33.2147
rs11751024	6	32586236	0.0426919	0.00413042	7.8001e-24	0.39858	A	C	0.39858	Total lipids in VLDL || id:met-d-VLDL_L	115078	0.000927486	106.83
rs2186037	6	127455029	0.0309386	0.00405893	2.39994e-15	0.51879	G	A	0.51879	Total lipids in VLDL || id:met-d-VLDL_L	115078	0.000504623	58.0993
rs10455872	6	161010118	-0.156771	0.00749855	2.49977e-100	0.07899	G	A	0.07899	Total lipids in VLDL || id:met-d-VLDL_L	115078	0.00378389	437.088
rs42125	7	72823777	0.0891431	0.0149257	1.40001e-09	0.023006	G	A	0.023006	Total lipids in VLDL || id:met-d-VLDL_L	115078	0.00030987	35.6696
rs11976955	7	130433594	0.0309014	0.00437146	3.10027e-12	0.314213	G	C	0.314213	Total lipids in VLDL || id:met-d-VLDL_L	115078	0.000434033	49.9684
rs56001710	7	25983400	-0.0222717	0.00423083	4.30002e-08	0.58058	T	A	0.58058	Total lipids in VLDL || id:met-d-VLDL_L	115078	0.000240746	27.7107
rs55747707	7	73037366	-0.086958	0.00504354	1.20005e-65	0.203628	A	G	0.203628	Total lipids in VLDL || id:met-d-VLDL_L	115078	0.00257653	297.263
rs1561748	8	19733244	-0.0562215	0.00493482	1.20005e-30	0.267457	C	G	0.267457	Total lipids in VLDL || id:met-d-VLDL_L	115078	0.00112663	129.794
rs2721961	8	116657911	-0.0252325	0.00450981	4.39997e-08	0.280826	G	T	0.280826	Total lipids in VLDL || id:met-d-VLDL_L	115078	0.000271953	31.3038
rs3860847	8	126631799	0.0312865	0.00497153	2.19999e-10	0.212511	A	G	0.212511	Total lipids in VLDL || id:met-d-VLDL_L	115078	0.000344027	39.6028
rs13265201	8	11493678	0.0289689	0.00417983	1.59993e-11	0.396268	G	C	0.396268	Total lipids in VLDL || id:met-d-VLDL_L	115078	0.000417228	48.0329
rs28601761	8	126500031	-0.0883393	0.00414746	4.29536e-105	0.420164	G	C	0.420164	Total lipids in VLDL || id:met-d-VLDL_L	115078	0.00392683	453.666
rs328	8	19819724	-0.17544	0.00671756	1.49968e-153	0.10031	G	C	0.10031	Total lipids in VLDL || id:met-d-VLDL_L	115078	0.00589217	682.066
rs2081687	8	59388565	-0.0288342	0.00428652	6.59933e-12	0.663094	C	T	0.663094	Total lipids in VLDL || id:met-d-VLDL_L	115078	0.000393046	45.2479
rs10761716	10	64882300	-0.0300645	0.00408163	1.10002e-13	0.441499	G	C	0.441499	Total lipids in VLDL || id:met-d-VLDL_L	115078	0.000471242	54.2542
rs2478236	10	94797973	-0.0285495	0.00413438	1e-13	0.403779	A	G	0.403779	Total lipids in VLDL || id:met-d-VLDL_L	115078	0.000414194	47.6836
rs141469619	11	116714293	0.261828	0.0213925	6.00067e-38	0.010141	G	A	0.010141	Total lipids in VLDL || id:met-d-VLDL_L	115078	0.00130003	149.796
rs2915400	11	14364951	0.026247	0.00481269	1.79999e-08	0.767812	C	T	0.767812	Total lipids in VLDL || id:met-d-VLDL_L	115078	0.000258392	29.7424
rs174557	11	61581368	0.0290244	0.00438069	1.20005e-11	0.306773	G	A	0.306773	Total lipids in VLDL || id:met-d-VLDL_L	115078	0.000381315	43.8969
rs964184	11	116648917	-0.202762	0.00596803	1e-200	0.867255	C	G	0.867255	Total lipids in VLDL || id:met-d-VLDL_L	115078	0.0099308	1154.26
rs1047964	11	117156893	-0.222388	0.0205953	5.60015e-28	0.010073	T	G	0.010073	Total lipids in VLDL || id:met-d-VLDL_L	115078	0.00101217	116.595
rs7133378	12	124409502	-0.0302004	0.00434301	6.00067e-13	0.319792	A	G	0.319792	Total lipids in VLDL || id:met-d-VLDL_L	115078	0.000420019	48.3544
rs4760254	12	57766392	-0.0307791	0.00473448	6.70039e-11	0.239057	C	G	0.239057	Total lipids in VLDL || id:met-d-VLDL_L	115078	0.000367126	42.2629
rs6602911	13	114547372	0.0292477	0.00421771	1.69981e-12	0.360032	T	C	0.360032	Total lipids in VLDL || id:met-d-VLDL_L	115078	0.000417692	48.0864
rs150844304	15	43726625	0.124176	0.0128163	1.80011e-23	0.025676	C	A	0.025676	Total lipids in VLDL || id:met-d-VLDL_L	115078	0.000815086	93.8734
rs261290	15	58678720	-0.0299629	0.00427049	1.29987e-12	0.654642	C	T	0.654642	Total lipids in VLDL || id:met-d-VLDL_L	115078	0.000427597	49.2272
rs247616	16	56989590	-0.0621933	0.00433053	8.30042e-48	0.32471	T	C	0.32471	Total lipids in VLDL || id:met-d-VLDL_L	115078	0.0017891	206.252
rs2000999	16	72108093	0.0408139	0.00517198	2.99985e-16	0.188616	A	G	0.188616	Total lipids in VLDL || id:met-d-VLDL_L	115078	0.000540848	62.2723
rs149394327	17	64228995	-0.0658674	0.0118435	7.39997e-09	0.030379	C	G	0.030379	Total lipids in VLDL || id:met-d-VLDL_L	115078	0.000268703	30.9295
rs8078513	17	17431208	0.0542735	0.00884756	1.6e-09	0.057351	A	C	0.057351	Total lipids in VLDL || id:met-d-VLDL_L	115078	0.000326885	37.6289
rs77697917	17	41840849	0.103281	0.0121164	1.80011e-18	0.028724	T	C	0.028724	Total lipids in VLDL || id:met-d-VLDL_L	115078	0.000630997	72.6584
rs58542926	19	19379549	-0.126628	0.00772002	2.70023e-61	0.074402	T	C	0.074402	Total lipids in VLDL || id:met-d-VLDL_L	115078	0.00233247	269.039
rs5112	19	45430280	0.0862931	0.00435397	2.70023e-90	0.533746	G	C	0.533746	Total lipids in VLDL || id:met-d-VLDL_L	115078	0.0034018	392.802
rs116843064	19	8429323	-0.20859	0.0145231	1.20005e-47	0.019852	A	G	0.019852	Total lipids in VLDL || id:met-d-VLDL_L	115078	0.00178936	206.282
rs2081194	19	49263477	-0.0264785	0.00424419	5e-09	0.601355	C	G	0.601355	Total lipids in VLDL || id:met-d-VLDL_L	115078	0.00033811	38.9215
rs57192995	19	8439538	-0.052654	0.00879521	1.5e-09	0.056299	C	G	0.056299	Total lipids in VLDL || id:met-d-VLDL_L	115078	0.000311346	35.8396
rs73015034	19	11209722	-0.0605646	0.00613449	6.20012e-23	0.126031	A	C	0.126031	Total lipids in VLDL || id:met-d-VLDL_L	115078	0.000846293	97.4705
rs157592	19	45424514	0.0659666	0.0053418	2.70023e-37	0.185289	C	A	0.185289	Total lipids in VLDL || id:met-d-VLDL_L	115078	0.00132344	152.498
rs1883711	20	39179822	0.0961295	0.0119021	1.69981e-17	0.0312	C	G	0.0312	Total lipids in VLDL || id:met-d-VLDL_L	115078	0.000566536	65.2317
rs4810479	20	44545048	-0.0260025	0.00467944	1e-08	0.750222	T	C	0.750222	Total lipids in VLDL || id:met-d-VLDL_L	115078	0.000268246	30.877
rs62222988	21	40569508	0.0220154	0.0041979	1.40001e-08	0.373877	C	T	0.373877	Total lipids in VLDL || id:met-d-VLDL_L	115078	0.000238942	27.5031
rs9616847	22	50868669	0.0242607	0.00417614	3.69999e-09	0.388281	T	A	0.388281	Total lipids in VLDL || id:met-d-VLDL_L	115078	0.000293182	33.7481
rs2986164	1	25622291	-0.0238872	0.00449945	4.39997e-08	0.535817	A	G	0.535817	Total lipids in LDL || id:met-d-LDL_L	115078	0.000244857	28.1841
rs12740374	1	109817590	-0.117622	0.00495141	9.09913e-127	0.221059	T	G	0.221059	Total lipids in LDL || id:met-d-LDL_L	115078	0.00487981	564.302
rs2495477	1	55518467	-0.0321397	0.00429777	3.19963e-14	0.393807	G	A	0.393807	Total lipids in LDL || id:met-d-LDL_L	115078	0.000485729	55.9229
rs11591147	1	55505647	-0.303807	0.0156813	5.50047e-87	0.017458	T	G	0.017458	Total lipids in LDL || id:met-d-LDL_L	115078	0.00325106	375.339
rs11206517	1	55526428	0.0938524	0.0115207	1.69981e-16	0.033009	G	T	0.033009	Total lipids in LDL || id:met-d-LDL_L	115078	0.000576355	66.3629
rs553427	1	234852760	0.0328703	0.00411618	3.50026e-16	0.517038	T	C	0.517038	Total lipids in LDL || id:met-d-LDL_L	115078	0.000553842	63.7692
rs7534572	1	62999675	0.0322613	0.00430137	3.80014e-15	0.647484	G	C	0.647484	Total lipids in LDL || id:met-d-LDL_L	115078	0.000488591	56.2526
rs562338	2	21288321	0.108365	0.00534338	3.29989e-95	0.819635	G	A	0.819635	Total lipids in LDL || id:met-d-LDL_L	115078	0.00356126	411.281
rs140798831	2	21149771	-0.030133	0.00434627	1.59993e-12	0.656802	C	T	0.656802	Total lipids in LDL || id:met-d-LDL_L	115078	0.00041752	48.0666
rs4299376	2	44072576	-0.045848	0.00440798	2.09991e-26	0.676279	T	G	0.676279	Total lipids in LDL || id:met-d-LDL_L	115078	0.000939207	108.182
rs11127048	2	27752463	-0.0450885	0.0042931	5.79963e-26	0.61412	A	G	0.61412	Total lipids in LDL || id:met-d-LDL_L	115078	0.000957593	110.302
rs13108218	4	3443931	-0.0251444	0.00426117	2.69998e-09	0.615355	G	A	0.615355	Total lipids in LDL || id:met-d-LDL_L	115078	0.000302483	34.8191
rs3846662	5	74651084	0.0539815	0.00416671	2.09991e-39	0.424112	G	A	0.424112	Total lipids in LDL || id:met-d-LDL_L	115078	0.00145639	167.84
rs1499279	5	52106278	-0.0675341	0.0103446	3.2e-10	0.04162	G	T	0.04162	Total lipids in LDL || id:met-d-LDL_L	115078	0.000370225	42.6198
rs1500188	5	122827953	-0.0238014	0.0041453	3.50002e-09	0.450398	G	A	0.450398	Total lipids in LDL || id:met-d-LDL_L	115078	0.000286402	32.9675
rs6882345	5	156397673	0.0368508	0.0042644	4.70002e-18	0.632845	A	G	0.632845	Total lipids in LDL || id:met-d-LDL_L	115078	0.000648491	74.6742
rs7707394	5	74472939	0.0365311	0.00428856	1.59993e-17	0.357078	A	G	0.357078	Total lipids in LDL || id:met-d-LDL_L	115078	0.000630139	72.5596
rs11755689	6	32586376	0.0374436	0.00449985	1.39991e-15	0.334126	G	A	0.334126	Total lipids in LDL || id:met-d-LDL_L	115078	0.00060132	69.2391
rs79220007	6	26098474	-0.0584058	0.00776267	3.19963e-14	0.076081	C	T	0.076081	Total lipids in LDL || id:met-d-LDL_L	115078	0.000491681	56.6086
rs3777411	6	160476945	-0.0427103	0.00575387	9.70063e-14	0.150744	T	C	0.150744	Total lipids in LDL || id:met-d-LDL_L	115078	0.000478569	55.0982
rs10260606	7	44584551	0.028575	0.00531567	2.1e-08	0.182659	C	G	0.182659	Total lipids in LDL || id:met-d-LDL_L	115078	0.000251047	28.8967
rs112875651	8	126506694	-0.0601838	0.00427474	6.4003e-48	0.392383	A	G	0.392383	Total lipids in LDL || id:met-d-LDL_L	115078	0.00171949	198.213
rs10504255	8	59398461	-0.0240874	0.00437066	3.2e-09	0.662963	A	G	0.662963	Total lipids in LDL || id:met-d-LDL_L	115078	0.000263863	30.3723
rs6601299	8	9184691	0.0586789	0.00684675	2.60016e-18	0.899273	C	T	0.899273	Total lipids in LDL || id:met-d-LDL_L	115078	0.00063786	73.4493
rs2740488	9	107661742	-0.0328761	0.00467342	7.59976e-12	0.265313	C	A	0.265313	Total lipids in LDL || id:met-d-LDL_L	115078	0.000429845	49.4861
rs115478735	9	136149711	0.0602013	0.00532422	2.90001e-30	0.18331	T	A	0.18331	Total lipids in LDL || id:met-d-LDL_L	115078	0.00110975	127.847
rs525028	11	116705516	-0.0390399	0.00455	1.39991e-18	0.708552	A	G	0.708552	Total lipids in LDL || id:met-d-LDL_L	115078	0.000639329	73.6185
rs102275	11	61557803	-0.0462954	0.00430419	2.19989e-28	0.349784	C	T	0.349784	Total lipids in LDL || id:met-d-LDL_L	115078	0.0010043	115.687
rs59379014	11	126228000	0.0642217	0.00790976	7.89951e-16	0.072862	T	C	0.072862	Total lipids in LDL || id:met-d-LDL_L	115078	0.000572527	65.9219
rs4766578	12	111904371	0.0258206	0.00412397	1e-10	0.503247	A	T	0.503247	Total lipids in LDL || id:met-d-LDL_L	115078	0.000340535	39.2007
rs1805776	12	9084375	0.0282698	0.00493991	1.40001e-08	0.226038	C	T	0.226038	Total lipids in LDL || id:met-d-LDL_L	115078	0.000284506	32.7491
rs35596121	13	32947133	0.0269807	0.00471229	2.90001e-09	0.712157	C	CT	0.712157	Total lipids in LDL || id:met-d-LDL_L	115078	0.000284791	32.782
rs11621792	14	24871926	0.0283105	0.0041566	9.20026e-13	0.453802	T	C	0.453802	Total lipids in LDL || id:met-d-LDL_L	115078	0.00040295	46.3886
rs261290	15	58678720	-0.0335925	0.00433917	1.9002e-15	0.654642	C	T	0.654642	Total lipids in LDL || id:met-d-LDL_L	115078	0.000520539	59.9327
rs34042070	16	72101525	0.0427819	0.00530069	1.9002e-16	0.18698	G	C	0.18698	Total lipids in LDL || id:met-d-LDL_L	115078	0.00056574	65.14
rs72631343	17	67191270	-0.0389359	0.00614217	1.09999e-10	0.129021	G	C	0.129021	Total lipids in LDL || id:met-d-LDL_L	115078	0.00034907	40.1836
rs77542162	17	67081278	0.119903	0.013843	5.90065e-18	0.022667	G	A	0.022667	Total lipids in LDL || id:met-d-LDL_L	115078	0.000651515	75.0226
rs56325564	17	45766771	0.0333928	0.00414734	6.79986e-17	0.482712	A	G	0.482712	Total lipids in LDL || id:met-d-LDL_L	115078	0.000563027	64.8274
rs55714927	17	7080316	-0.0373152	0.00523458	1.59993e-13	0.191001	T	C	0.191001	Total lipids in LDL || id:met-d-LDL_L	115078	0.000441391	50.816
rs58542926	19	19379549	-0.104228	0.00782797	1.10002e-40	0.074402	T	C	0.074402	Total lipids in LDL || id:met-d-LDL_L	115078	0.00153819	177.281
rs1081105	19	45412955	0.168969	0.0125583	1.39991e-42	0.027622	C	A	0.027622	Total lipids in LDL || id:met-d-LDL_L	115078	0.00157064	181.028
rs10410835	19	45358353	0.0544535	0.00416306	2.39994e-40	0.523084	C	T	0.523084	Total lipids in LDL || id:met-d-LDL_L	115078	0.00148453	171.088
rs111278137	19	45215081	-0.135725	0.0146152	3.50026e-20	0.021615	A	G	0.021615	Total lipids in LDL || id:met-d-LDL_L	115078	0.000748846	86.2388
rs12151108	19	11197261	-0.146186	0.0063204	6.09537e-120	0.119677	A	G	0.119677	Total lipids in LDL || id:met-d-LDL_L	115078	0.00462717	534.952
rs28807203	19	45173951	-0.131474	0.0095359	8.4004e-44	0.049209	C	A	0.049209	Total lipids in LDL || id:met-d-LDL_L	115078	0.0016491	190.085
rs2738447	19	11227480	0.0304666	0.00418806	4.79954e-13	0.59317	C	A	0.59317	Total lipids in LDL || id:met-d-LDL_L	115078	0.000459653	52.9194
rs1065853	19	45413233	-0.50298	0.00757379	1e-200	0.080584	T	G	0.080584	Total lipids in LDL || id:met-d-LDL_L	115078	0.0369104	4410.29
rs8103315	19	45254168	0.0579917	0.00616934	6.20012e-22	0.135789	A	C	0.135789	Total lipids in LDL || id:met-d-LDL_L	115078	0.000767235	88.3582
rs1883711	20	39179822	0.0969771	0.0120931	1.9002e-16	0.0312	C	G	0.0312	Total lipids in LDL || id:met-d-LDL_L	115078	0.000558506	64.3066
rs2618566	20	17844684	-0.023143	0.00434642	7.29995e-09	0.660287	T	G	0.660287	Total lipids in LDL || id:met-d-LDL_L	115078	0.000246307	28.351
rs4810479	20	44545048	-0.0348836	0.00475454	6.20012e-13	0.750222	T	C	0.750222	Total lipids in LDL || id:met-d-LDL_L	115078	0.000467552	53.8292
rs599839	1	109822166	-0.0269821	0.004411	3.59998e-10	0.772085	A	G	0.772085	Total lipids in HDL || id:met-d-HDL_L	115078	0.000325045	37.4171
rs3768321	1	40035928	-0.0385553	0.00467443	1.10002e-17	0.19653	T	G	0.19653	Total lipids in HDL || id:met-d-HDL_L	115078	0.000590829	68.0304
rs193084249	1	26987646	-0.0960502	0.0125317	2.09991e-14	0.023362	G	A	0.023362	Total lipids in HDL || id:met-d-HDL_L	115078	0.000510226	58.7447
rs267738	1	150940625	0.0293185	0.00447539	8.99912e-12	0.219647	G	T	0.219647	Total lipids in HDL || id:met-d-HDL_L	115078	0.000372793	42.9155
rs4846921	1	230304352	0.0493774	0.00380451	2.49977e-40	0.613228	A	G	0.613228	Total lipids in HDL || id:met-d-HDL_L	115078	0.00146161	168.442
rs2642438	1	220970028	0.0359127	0.00406176	4.19952e-20	0.703836	G	A	0.703836	Total lipids in HDL || id:met-d-HDL_L	115078	0.00067886	78.1736
rs61805076	1	182154990	-0.0289447	0.00392707	4.90004e-14	0.334061	C	T	0.334061	Total lipids in HDL || id:met-d-HDL_L	115078	0.00047185	54.3242
rs638714	1	62906489	-0.0381891	0.00391132	4.00037e-23	0.345931	T	G	0.345931	Total lipids in HDL || id:met-d-HDL_L	115078	0.000827714	95.3289
rs140584594	1	110232983	0.0290464	0.00415251	1e-12	0.730105	G	A	0.730105	Total lipids in HDL || id:met-d-HDL_L	115078	0.000424997	48.9278
rs676210	2	21231524	0.0592123	0.00457361	5.50047e-38	0.205765	A	G	0.205765	Total lipids in HDL || id:met-d-HDL_L	115078	0.00145439	167.609
rs2176040	2	227092802	-0.0325638	0.00387087	4.70002e-19	0.646743	G	A	0.646743	Total lipids in HDL || id:met-d-HDL_L	115078	0.000614602	70.7694
rs10184004	2	165508389	0.0253857	0.00377653	1.80011e-12	0.4061	T	C	0.4061	Total lipids in HDL || id:met-d-HDL_L	115078	0.000392491	45.184
rs41272663	2	211302627	0.024446	0.00420514	6.49995e-09	0.264008	A	C	0.264008	Total lipids in HDL || id:met-d-HDL_L	115078	0.000293586	33.7946
rs907866	2	20371380	-0.0294587	0.00374667	2.49977e-15	0.443205	A	G	0.443205	Total lipids in HDL || id:met-d-HDL_L	115078	0.000536921	61.82
rs28818616	3	15592561	-0.0211957	0.00391142	2.99999e-08	0.349772	C	T	0.349772	Total lipids in HDL || id:met-d-HDL_L	115078	0.000255108	29.3643
rs13107325	4	103188709	-0.0713122	0.00707092	1.59993e-25	0.074284	T	C	0.074284	Total lipids in HDL || id:met-d-HDL_L	115078	0.00088308	101.711
rs34707604	4	69491456	0.0264887	0.00447856	2.30001e-10	0.258517	C	T	0.258517	Total lipids in HDL || id:met-d-HDL_L	115078	0.000303893	34.9814
rs9687833	5	55861601	-0.02958	0.00457543	4.49987e-11	0.207013	A	G	0.207013	Total lipids in HDL || id:met-d-HDL_L	115078	0.000363063	41.7951
rs9491697	6	127456122	-0.0237145	0.00373585	1.6e-10	0.463611	G	A	0.463611	Total lipids in HDL || id:met-d-HDL_L	115078	0.00035003	40.2941
rs11751347	6	161092438	-0.0374588	0.00615835	4.30002e-10	0.102256	T	C	0.102256	Total lipids in HDL || id:met-d-HDL_L	115078	0.000321401	36.9974
rs36057735	6	31319923	-0.0345003	0.00464711	6.20012e-14	0.199037	G	C	0.199037	Total lipids in HDL || id:met-d-HDL_L	115078	0.000478718	55.1153
rs1358980	6	43764551	-0.0261589	0.00373594	5.70033e-12	0.482643	T	C	0.482643	Total lipids in HDL || id:met-d-HDL_L	115078	0.000425855	49.0266
rs147627829	6	34335088	-0.0580665	0.00908953	2.30001e-10	0.044071	A	G	0.044071	Total lipids in HDL || id:met-d-HDL_L	115078	0.000354505	40.8095
rs3735687	7	1066297	-0.0265228	0.00377079	6.29941e-12	0.42282	G	A	0.42282	Total lipids in HDL || id:met-d-HDL_L	115078	0.000429729	49.4728
rs7810507	7	130437476	-0.0254473	0.00412293	5e-10	0.281086	A	G	0.281086	Total lipids in HDL || id:met-d-HDL_L	115078	0.000330929	38.0946
rs2245221	8	116624879	0.0337975	0.00376244	1.50003e-18	0.558967	A	G	0.558967	Total lipids in HDL || id:met-d-HDL_L	115078	0.000700702	80.6905
rs15285	8	19824667	0.0860965	0.00410286	7.59976e-100	0.286536	T	C	0.286536	Total lipids in HDL || id:met-d-HDL_L	115078	0.00381194	440.342
rs4240624	8	9184231	0.0923304	0.00645906	1.10002e-46	0.909226	A	G	0.909226	Total lipids in HDL || id:met-d-HDL_L	115078	0.00177251	204.335
rs139915535	8	19766233	-0.12692	0.0139893	2.09991e-21	0.018003	G	A	0.018003	Total lipids in HDL || id:met-d-HDL_L	115078	0.000714768	82.3115
rs59347135	8	19750044	-0.0675679	0.00912178	6.09958e-14	0.045804	G	C	0.045804	Total lipids in HDL || id:met-d-HDL_L	115078	0.000476565	54.8674
rs7388248	8	144305353	0.0276312	0.00416193	1.39991e-11	0.27689	C	G	0.27689	Total lipids in HDL || id:met-d-HDL_L	115078	0.00038287	44.076
rs2740488	9	107661742	-0.0456681	0.00421297	1.20005e-28	0.265313	C	A	0.265313	Total lipids in HDL || id:met-d-HDL_L	115078	0.00102003	117.501
rs11789603	9	107647019	0.0550583	0.00597194	3.50026e-19	0.108813	T	C	0.108813	Total lipids in HDL || id:met-d-HDL_L	115078	0.000738077	84.9977
rs2066714	9	107586753	0.034	0.00551484	1.79999e-10	0.128934	C	T	0.128934	Total lipids in HDL || id:met-d-HDL_L	115078	0.000330184	38.0088
rs686030	9	15304782	0.0458189	0.00534231	1.80011e-18	0.859547	A	C	0.859547	Total lipids in HDL || id:met-d-HDL_L	115078	0.000638795	73.5569
rs60847460	10	113983758	-0.0376724	0.00531363	1.50003e-12	0.143326	T	C	0.143326	Total lipids in HDL || id:met-d-HDL_L	115078	0.000436598	50.2639
rs2792735	10	113921825	-0.041317	0.00413139	9.30037e-25	0.720334	A	G	0.720334	Total lipids in HDL || id:met-d-HDL_L	115078	0.000868352	100.013
rs148063610	10	45998984	-0.0350013	0.00445535	1.69981e-15	0.763377	C	CAAATAAAT	0.763377	Total lipids in HDL || id:met-d-HDL_L	115078	0.000536018	61.7159
rs625145	11	116727936	0.0631888	0.00474108	2.60016e-43	0.188126	T	A	0.188126	Total lipids in HDL || id:met-d-HDL_L	115078	0.00154122	177.631
rs141368429	11	117221862	-0.0503592	0.00865327	6.4e-09	0.056173	T	C	0.056173	Total lipids in HDL || id:met-d-HDL_L	115078	0.000294223	33.868
rs12295878	11	48944029	0.0309693	0.00534073	2e-08	0.140343	T	C	0.140343	Total lipids in HDL || id:met-d-HDL_L	115078	0.000292107	33.6244
rs174574	11	61600342	0.0538325	0.00387943	4.19952e-47	0.649404	C	A	0.649404	Total lipids in HDL || id:met-d-HDL_L	115078	0.00167046	192.551
rs559355	11	75451281	-0.0598436	0.00509971	6.09958e-32	0.157985	T	A	0.157985	Total lipids in HDL || id:met-d-HDL_L	115078	0.00119518	137.701
rs35184771	11	47475189	-0.0371744	0.00387211	9.3994e-22	0.352775	T	G	0.352775	Total lipids in HDL || id:met-d-HDL_L	115078	0.0008003	92.169
rs6589565	11	116640237	0.0505931	0.0073872	4.19952e-13	0.932178	G	A	0.932178	Total lipids in HDL || id:met-d-HDL_L	115078	0.000407431	46.9046
rs73632745	11	126229617	-0.0446708	0.00709977	1.09999e-09	0.073719	T	C	0.073719	Total lipids in HDL || id:met-d-HDL_L	115078	0.000343888	39.5869
rs2243616	12	121406370	-0.022349	0.00392412	2.30001e-08	0.66112	T	G	0.66112	Total lipids in HDL || id:met-d-HDL_L	115078	0.000281784	32.4358
rs11045171	12	20470199	0.0257773	0.00468394	9.40005e-09	0.197431	G	A	0.197431	Total lipids in HDL || id:met-d-HDL_L	115078	0.000263115	30.2862
rs11057692	12	125071027	-0.0232051	0.00441207	1.79999e-08	0.236262	G	A	0.236262	Total lipids in HDL || id:met-d-HDL_L	115078	0.000240318	27.6614
rs17696736	12	112486818	-0.0192522	0.00374907	9.09997e-09	0.430239	G	A	0.430239	Total lipids in HDL || id:met-d-HDL_L	115078	0.000229098	26.3698
rs838876	12	125259888	-0.0409739	0.00403564	3.50026e-27	0.681444	G	A	0.681444	Total lipids in HDL || id:met-d-HDL_L	115078	0.00089497	103.082
rs4759375	12	123796238	0.0385875	0.00683331	4.70002e-08	0.084878	T	C	0.084878	Total lipids in HDL || id:met-d-HDL_L	115078	0.000277025	31.8877
rs61941676	12	125324798	-0.0600575	0.00570378	1.20005e-26	0.127214	A	C	0.127214	Total lipids in HDL || id:met-d-HDL_L	115078	0.000962495	110.867
rs7956099	12	103556109	-0.0213769	0.00373198	4.79999e-09	0.474977	C	T	0.474977	Total lipids in HDL || id:met-d-HDL_L	115078	0.000285033	32.8098
rs2229357	12	57843711	0.0239609	0.00432412	9.80009e-09	0.240928	A	G	0.240928	Total lipids in HDL || id:met-d-HDL_L	115078	0.000266749	30.7046
rs7308864	12	109871179	0.0310886	0.00370591	1.29987e-17	0.523289	G	A	0.523289	Total lipids in HDL || id:met-d-HDL_L	115078	0.00061116	70.3728
rs941507	14	24759319	-0.020358	0.00373142	8.9e-09	0.460822	C	G	0.460822	Total lipids in HDL || id:met-d-HDL_L	115078	0.000258593	29.7656
rs2070895	15	58723939	0.138806	0.0044828	1e-200	0.218687	A	G	0.218687	Total lipids in HDL || id:met-d-HDL_L	115078	0.0082627	958.761
rs2043085	15	58680954	-0.124898	0.00380194	1e-200	0.61268	C	T	0.61268	Total lipids in HDL || id:met-d-HDL_L	115078	0.00929083	1079.18
rs34663616	15	58569330	0.0415624	0.00549377	7.59976e-15	0.13765	A	C	0.13765	Total lipids in HDL || id:met-d-HDL_L	115078	0.000497109	57.2338
rs34955778	16	15139594	-0.0216388	0.00375049	4.60002e-09	0.419986	C	T	0.419986	Total lipids in HDL || id:met-d-HDL_L	115078	0.000289183	33.2876
rs3764261	16	56993324	0.189944	0.00394999	1e-200	0.324423	A	C	0.324423	Total lipids in HDL || id:met-d-HDL_L	115078	0.0196982	2312.34
rs75714888	16	56752882	-0.0706636	0.0127923	3.69999e-08	0.021625	A	C	0.021625	Total lipids in HDL || id:met-d-HDL_L	115078	0.000265086	30.5131
rs55779455	16	56915357	0.0702501	0.0135037	4e-08	0.019855	C	G	0.019855	Total lipids in HDL || id:met-d-HDL_L	115078	0.000235122	27.0633
rs2925979	16	81534790	0.0324273	0.00402853	3.19963e-17	0.69893	C	T	0.69893	Total lipids in HDL || id:met-d-HDL_L	115078	0.000562719	64.7919
rs4986970	16	67976320	-0.0770816	0.010252	8.49963e-15	0.033916	T	A	0.033916	Total lipids in HDL || id:met-d-HDL_L	115078	0.000490997	56.5297
rs8058512	16	57151796	-0.025168	0.00415097	1.2e-09	0.72404	T	C	0.72404	Total lipids in HDL || id:met-d-HDL_L	115078	0.00031935	36.7613
rs75911530	16	57049137	-0.144191	0.0109056	2.09991e-42	0.032886	A	G	0.032886	Total lipids in HDL || id:met-d-HDL_L	115078	0.00151679	174.811
rs4330777	16	57235644	-0.0192214	0.00371566	4.60002e-08	0.475898	A	G	0.475898	Total lipids in HDL || id:met-d-HDL_L	115078	0.00023249	26.7603
rs967645	17	26713970	-0.0257771	0.00370891	1.69981e-11	0.516501	T	C	0.516501	Total lipids in HDL || id:met-d-HDL_L	115078	0.000419567	48.3023
rs72836561	17	41926126	-0.135102	0.0106234	5.50047e-39	0.031483	T	C	0.031483	Total lipids in HDL || id:met-d-HDL_L	115078	0.00140344	161.729
rs112001035	17	66823805	-0.0509244	0.00797849	5.69994e-10	0.059725	A	G	0.059725	Total lipids in HDL || id:met-d-HDL_L	115078	0.000353887	40.7383
rs12608026	18	47120499	0.0873717	0.00928756	8.49963e-22	0.042401	G	T	0.042401	Total lipids in HDL || id:met-d-HDL_L	115078	0.000768444	88.4975
rs62101704	18	47134250	-0.0889326	0.0162537	7.00003e-09	0.013683	A	G	0.013683	Total lipids in HDL || id:met-d-HDL_L	115078	0.000260083	29.9371
rs77960347	18	47109955	0.30335	0.0161975	4.00037e-81	0.013239	G	A	0.013239	Total lipids in HDL || id:met-d-HDL_L	115078	0.00303863	350.739
rs7241918	18	47160953	0.0901628	0.00487048	6.09958e-79	0.822907	T	G	0.822907	Total lipids in HDL || id:met-d-HDL_L	115078	0.00296912	342.692
rs5167	19	45448465	0.0496856	0.00387936	2.19989e-38	0.352265	G	T	0.352265	Total lipids in HDL || id:met-d-HDL_L	115078	0.00142341	164.034
rs116843064	19	8429323	0.167338	0.0133086	7.50067e-38	0.019852	A	G	0.019852	Total lipids in HDL || id:met-d-HDL_L	115078	0.00137194	158.095
rs6509173	19	45330999	-0.0299971	0.00461729	2e-10	0.79372	G	A	0.79372	Total lipids in HDL || id:met-d-HDL_L	115078	0.000366634	42.2062
rs737337	19	11347493	-0.0684906	0.00696323	5.60015e-23	0.076791	C	T	0.076791	Total lipids in HDL || id:met-d-HDL_L	115078	0.000840008	96.746
rs2978615	19	11243260	-0.0225241	0.00372273	9.80009e-10	0.490185	T	C	0.490185	Total lipids in HDL || id:met-d-HDL_L	115078	0.00031801	36.607
rs12721046	19	45421254	-0.0499251	0.00509985	4.19952e-23	0.157693	A	G	0.157693	Total lipids in HDL || id:met-d-HDL_L	115078	0.000832088	95.8331
rs1616661	19	54819466	0.0236067	0.00400005	1.79999e-10	0.318116	A	T	0.318116	Total lipids in HDL || id:met-d-HDL_L	115078	0.000302563	34.8283
rs2236252	20	17597531	-0.0281016	0.00496686	5.89997e-09	0.167034	T	C	0.167034	Total lipids in HDL || id:met-d-HDL_L	115078	0.00027809	32.0104
rs6018652	20	46340974	0.0372512	0.0045904	3.59998e-17	0.792531	A	G	0.792531	Total lipids in HDL || id:met-d-HDL_L	115078	0.000571925	65.8524
rs6073958	20	44551855	-0.0594877	0.00465623	1.10002e-36	0.198725	C	T	0.198725	Total lipids in HDL || id:met-d-HDL_L	115078	0.00141637	163.222
rs150224153	20	43008981	-0.0828452	0.0112983	5.30029e-13	0.029238	T	C	0.029238	Total lipids in HDL || id:met-d-HDL_L	115078	0.000466996	53.7652
rs2298428	22	21982892	-0.0389524	0.00480568	8.99912e-17	0.182554	T	C	0.182554	Total lipids in HDL || id:met-d-HDL_L	115078	0.000570583	65.6979
rs140584594	1	110232983	0.0305589	0.00435244	5.50047e-12	0.730105	G	A	0.730105	Total concentration of lipoprotein particles || id:met-d-Total_P	115078	0.000428185	49.2949
rs2642438	1	220970028	0.0356521	0.00425732	7.59976e-18	0.703836	G	A	0.703836	Total concentration of lipoprotein particles || id:met-d-Total_P	115078	0.000609033	70.1278
rs4846921	1	230304352	0.0362568	0.00398768	1.59993e-20	0.613228	A	G	0.613228	Total concentration of lipoprotein particles || id:met-d-Total_P	115078	0.000717851	82.6667
rs1002687	1	62963737	0.0492095	0.00406022	5.79963e-35	0.644777	A	G	0.644777	Total concentration of lipoprotein particles || id:met-d-Total_P	115078	0.00127483	146.89
rs3768321	1	40035928	-0.0416392	0.00489949	1.29987e-18	0.19653	T	G	0.19653	Total concentration of lipoprotein particles || id:met-d-Total_P	115078	0.000627246	72.2263
rs11208717	1	66158994	0.0250607	0.0040404	3.50002e-10	0.368939	C	T	0.368939	Total concentration of lipoprotein particles || id:met-d-Total_P	115078	0.000334195	38.4707
rs4656292	1	161194641	0.0224211	0.00401219	4.39997e-09	0.619566	G	A	0.619566	Total concentration of lipoprotein particles || id:met-d-Total_P	115078	0.000271294	31.2279
rs193084249	1	26987646	-0.0840931	0.013135	1.40001e-10	0.023362	G	A	0.023362	Total concentration of lipoprotein particles || id:met-d-Total_P	115078	0.000356052	40.9877
rs267738	1	150940625	0.0347958	0.00469086	2.90001e-14	0.219647	G	T	0.219647	Total concentration of lipoprotein particles || id:met-d-Total_P	115078	0.000477913	55.0226
rs35135293	2	20363666	-0.0284827	0.00390597	1.99986e-13	0.516746	T	C	0.516746	Total concentration of lipoprotein particles || id:met-d-Total_P	115078	0.000461861	53.1737
rs1260326	2	27730940	-0.0567455	0.00397262	7.8001e-46	0.603982	C	T	0.603982	Total concentration of lipoprotein particles || id:met-d-Total_P	115078	0.00176989	204.033
rs2943650	2	227105921	-0.0272457	0.00405472	1e-12	0.644755	T	C	0.644755	Total concentration of lipoprotein particles || id:met-d-Total_P	115078	0.000392204	45.1509
rs673548	2	21237544	0.037454	0.00479023	4.40048e-14	0.206073	A	G	0.206073	Total concentration of lipoprotein particles || id:met-d-Total_P	115078	0.000530959	61.1331
rs13107325	4	103188709	-0.0628247	0.00740926	1.9002e-18	0.074284	T	C	0.074284	Total concentration of lipoprotein particles || id:met-d-Total_P	115078	0.000624378	71.8958
rs56912706	5	75037086	0.0239899	0.00403378	1.6e-09	0.378764	G	A	0.378764	Total concentration of lipoprotein particles || id:met-d-Total_P	115078	0.00030726	35.3692
rs1131285	6	31323953	0.0329869	0.00406348	1.69981e-14	0.648345	G	C	0.648345	Total concentration of lipoprotein particles || id:met-d-Total_P	115078	0.000572329	65.8991
rs112495680	6	34223098	-0.0324486	0.00574002	2e-08	0.133419	G	A	0.133419	Total concentration of lipoprotein particles || id:met-d-Total_P	115078	0.000277621	31.9564
rs79834165	6	34889423	-0.0632505	0.0107451	3.69999e-09	0.033981	C	T	0.033981	Total concentration of lipoprotein particles || id:met-d-Total_P	115078	0.000301012	34.6497
rs4721672	7	17986098	0.0211544	0.00389591	3.69999e-08	0.491891	C	T	0.491891	Total concentration of lipoprotein particles || id:met-d-Total_P	115078	0.000256142	29.4833
rs4240624	8	9184231	0.115213	0.00676957	2.09991e-65	0.909226	A	G	0.909226	Total concentration of lipoprotein particles || id:met-d-Total_P	115078	0.00251071	289.65
rs139915535	8	19766233	-0.0951308	0.0146618	9.79941e-12	0.018003	G	A	0.018003	Total concentration of lipoprotein particles || id:met-d-Total_P	115078	0.000365693	42.0979
rs2737214	8	116624987	0.0273202	0.00394521	2.49977e-11	0.558518	G	C	0.558518	Total concentration of lipoprotein particles || id:met-d-Total_P	115078	0.000416538	47.9535
rs15285	8	19824667	0.0730695	0.0043001	5.10035e-65	0.286536	T	C	0.286536	Total concentration of lipoprotein particles || id:met-d-Total_P	115078	0.00250285	288.74
rs112875651	8	126506694	-0.023565	0.00403444	1.09999e-08	0.392383	A	G	0.392383	Total concentration of lipoprotein particles || id:met-d-Total_P	115078	0.000296379	34.1162
rs507666	9	136149399	0.0368774	0.00502142	4.70002e-14	0.183875	A	G	0.183875	Total concentration of lipoprotein particles || id:met-d-Total_P	115078	0.000468459	53.9337
rs2740488	9	107661742	-0.0508238	0.00441334	7.70016e-32	0.265313	C	A	0.265313	Total concentration of lipoprotein particles || id:met-d-Total_P	115078	0.00115108	132.615
rs581080	9	15305378	0.032468	0.00506719	3.90032e-11	0.820396	C	G	0.820396	Total concentration of lipoprotein particles || id:met-d-Total_P	115078	0.00035664	41.0553
rs2066714	9	107586753	0.0344513	0.00577713	6.4e-10	0.128934	C	T	0.128934	Total concentration of lipoprotein particles || id:met-d-Total_P	115078	0.00030893	35.5614
rs11789603	9	107647019	0.0587365	0.00625597	1.39991e-20	0.108813	T	C	0.108813	Total concentration of lipoprotein particles || id:met-d-Total_P	115078	0.000765424	88.1494
rs2792735	10	113921825	-0.0372908	0.00432936	6.70039e-19	0.720334	A	G	0.720334	Total concentration of lipoprotein particles || id:met-d-Total_P	115078	0.000644294	74.1905
rs60847460	10	113983758	-0.0325293	0.00556826	1.09999e-08	0.143326	T	C	0.143326	Total concentration of lipoprotein particles || id:met-d-Total_P	115078	0.000296476	34.1274
rs140168704	10	5262778	-0.0298556	0.00540826	1.89998e-08	0.153529	T	C	0.153529	Total concentration of lipoprotein particles || id:met-d-Total_P	115078	0.000264746	30.474
rs148063610	10	45998984	-0.0320479	0.00466884	3.50026e-12	0.763377	C	CAAATAAAT	0.763377	Total concentration of lipoprotein particles || id:met-d-Total_P	115078	0.000409271	47.1166
rs56030824	11	47397353	-0.0368613	0.00415295	2.99985e-19	0.323076	A	G	0.323076	Total concentration of lipoprotein particles || id:met-d-Total_P	115078	0.00068413	78.7808
rs174578	11	61605499	-0.0411749	0.00406471	9.70063e-26	0.350972	A	T	0.350972	Total concentration of lipoprotein particles || id:met-d-Total_P	115078	0.000890895	102.612
rs688456	11	116722551	0.0746221	0.00493417	1.59993e-54	0.192306	T	G	0.192306	Total concentration of lipoprotein particles || id:met-d-Total_P	115078	0.00198359	228.717
rs673335	11	75450576	-0.0588208	0.00532111	3.29989e-28	0.159781	C	T	0.159781	Total concentration of lipoprotein particles || id:met-d-Total_P	115078	0.00106073	122.194
rs3741521	12	125264293	-0.0305733	0.00421003	2.90001e-14	0.669711	A	G	0.669711	Total concentration of lipoprotein particles || id:met-d-Total_P	115078	0.000458061	52.7359
rs6606717	12	109873227	0.0259659	0.00388363	8.19974e-12	0.523163	C	A	0.523163	Total concentration of lipoprotein particles || id:met-d-Total_P	115078	0.000388302	44.7016
rs17696736	12	112486818	-0.0236608	0.00392967	7.19946e-11	0.430239	G	A	0.430239	Total concentration of lipoprotein particles || id:met-d-Total_P	115078	0.000314933	36.2526
rs7138492	12	125324197	0.0345856	0.00598197	4.30002e-09	0.861962	A	G	0.861962	Total concentration of lipoprotein particles || id:met-d-Total_P	115078	0.000290391	33.4268
rs12878213	14	24826201	0.0255553	0.00415354	4.20001e-10	0.670176	A	T	0.670176	Total concentration of lipoprotein particles || id:met-d-Total_P	115078	0.000328844	37.8545
rs2494748	14	105258892	-0.0219238	0.00400347	8.79995e-09	0.616244	T	C	0.616244	Total concentration of lipoprotein particles || id:met-d-Total_P	115078	0.000260527	29.9882
rs1560390	15	58580781	-0.0268555	0.00472344	8.60003e-10	0.219676	C	T	0.219676	Total concentration of lipoprotein particles || id:met-d-Total_P	115078	0.000280825	32.3253
rs473224	15	58737341	-0.0598579	0.00557374	4.40048e-27	0.853922	G	T	0.853922	Total concentration of lipoprotein particles || id:met-d-Total_P	115078	0.0010012	115.33
rs261290	15	58678720	-0.0676998	0.00409679	9.30037e-63	0.654642	C	T	0.654642	Total concentration of lipoprotein particles || id:met-d-Total_P	115078	0.00236737	273.074
rs3764261	16	56993324	0.139769	0.00414729	1e-200	0.324423	A	C	0.324423	Total concentration of lipoprotein particles || id:met-d-Total_P	115078	0.00977317	1135.76
rs2925979	16	81534790	0.0259061	0.00422976	6.09958e-11	0.69893	C	T	0.69893	Total concentration of lipoprotein particles || id:met-d-Total_P	115078	0.000325866	37.5116
rs75911530	16	57049137	-0.124977	0.0114503	5.70033e-29	0.032886	A	G	0.032886	Total concentration of lipoprotein particles || id:met-d-Total_P	115078	0.00103415	119.129
rs4986970	16	67976320	-0.0772344	0.010764	5.70033e-13	0.033916	T	A	0.033916	Total concentration of lipoprotein particles || id:met-d-Total_P	115078	0.000447185	51.4833
rs72836561	17	41926126	-0.119967	0.0111303	2.99985e-28	0.031483	T	C	0.031483	Total concentration of lipoprotein particles || id:met-d-Total_P	115078	0.00100851	116.172
rs4969141	17	76391653	0.0249371	0.00389928	1e-10	0.489523	T	C	0.489523	Total concentration of lipoprotein particles || id:met-d-Total_P	115078	0.000355285	40.8993
rs2071379	17	26695832	-0.0230857	0.00395678	1.2e-08	0.596241	G	A	0.596241	Total concentration of lipoprotein particles || id:met-d-Total_P	115078	0.000295721	34.0404
rs77960347	18	47109955	0.301821	0.0169722	1.9002e-71	0.013239	G	A	0.013239	Total concentration of lipoprotein particles || id:met-d-Total_P	115078	0.00274055	316.239
rs117687565	18	47147524	0.112402	0.0184809	2.19999e-09	0.012015	T	C	0.012015	Total concentration of lipoprotein particles || id:met-d-Total_P	115078	0.000321344	36.9908
rs62101705	18	47135834	-0.092789	0.0170595	4.49997e-08	0.01364	T	C	0.01364	Total concentration of lipoprotein particles || id:met-d-Total_P	115078	0.000257014	29.5837
rs9304381	18	47158234	0.0881312	0.00504477	1.50003e-68	0.818411	T	C	0.818411	Total concentration of lipoprotein particles || id:met-d-Total_P	115078	0.00264505	305.189
rs79366941	19	8441959	0.0418661	0.00697365	5.49997e-10	0.090854	G	A	0.090854	Total concentration of lipoprotein particles || id:met-d-Total_P	115078	0.000313095	36.041
rs17699030	19	11330942	-0.112953	0.0107553	4.90004e-27	0.033712	G	A	0.033712	Total concentration of lipoprotein particles || id:met-d-Total_P	115078	0.000957507	110.292
rs75627662	19	45413576	-0.0265474	0.0048083	2.1e-08	0.206062	T	C	0.206062	Total concentration of lipoprotein particles || id:met-d-Total_P	115078	0.000264822	30.4827
rs58542926	19	19379549	-0.0599859	0.00741244	1.99986e-17	0.074402	T	C	0.074402	Total concentration of lipoprotein particles || id:met-d-Total_P	115078	0.00056877	65.489
rs5167	19	45448465	0.0427376	0.00406472	2.49977e-26	0.352265	G	T	0.352265	Total concentration of lipoprotein particles || id:met-d-Total_P	115078	0.000959731	110.548
rs2385020	19	54828665	0.0291658	0.00427323	7.70016e-13	0.308397	G	A	0.308397	Total concentration of lipoprotein particles || id:met-d-Total_P	115078	0.000404638	46.583
rs4239651	20	46340596	0.0294322	0.00481071	2.90001e-10	0.794244	C	T	0.794244	Total concentration of lipoprotein particles || id:met-d-Total_P	115078	0.000325157	37.43
rs1800961	20	43042364	-0.129118	0.0113521	5.70033e-30	0.030197	T	C	0.030197	Total concentration of lipoprotein particles || id:met-d-Total_P	115078	0.0011229	129.364
rs2298428	22	21982892	-0.0411206	0.00503357	4.49987e-17	0.182554	T	C	0.182554	Total concentration of lipoprotein particles || id:met-d-Total_P	115078	0.000579592	66.7358
rs114165349	1	27021913	0.0899264	0.0137752	1.6e-10	0.022956	C	G	0.022956	Concentration of VLDL particles || id:met-d-VLDL_P	115078	0.000370191	42.6158
rs1002687	1	62963737	0.0756722	0.00428968	1.29987e-72	0.644777	A	G	0.644777	Concentration of VLDL particles || id:met-d-VLDL_P	115078	0.00269686	311.183
rs12740374	1	109817590	-0.0762694	0.00494077	5.10035e-55	0.221059	T	G	0.221059	Concentration of VLDL particles || id:met-d-VLDL_P	115078	0.00206643	238.289
rs822928	1	234873275	0.0268	0.00414018	1.69981e-11	0.529645	C	A	0.529645	Concentration of VLDL particles || id:met-d-VLDL_P	115078	0.000363983	41.9009
rs11206517	1	55526428	0.0639212	0.011496	6.80002e-09	0.033009	G	T	0.033009	Concentration of VLDL particles || id:met-d-VLDL_P	115078	0.000268588	30.9164
rs17414716	1	55759138	-0.185767	0.02821	1.10002e-11	0.005728	G	A	0.005728	Concentration of VLDL particles || id:met-d-VLDL_P	115078	0.000376682	43.3634
rs12750160	1	55674000	-0.132871	0.0193102	2.19989e-13	0.012266	T	C	0.012266	Concentration of VLDL particles || id:met-d-VLDL_P	115078	0.000411259	47.3456
rs10127775	1	230295789	-0.0315665	0.00420378	6.59933e-14	0.605594	T	A	0.605594	Concentration of VLDL particles || id:met-d-VLDL_P	115078	0.000489743	56.3852
rs4299376	2	44072576	-0.0342212	0.00439644	1e-14	0.676279	T	G	0.676279	Concentration of VLDL particles || id:met-d-VLDL_P	115078	0.00052622	60.5872
rs1128249	2	165528624	-0.037591	0.00420556	1.99986e-19	0.391999	T	G	0.391999	Concentration of VLDL particles || id:met-d-VLDL_P	115078	0.000693787	79.8937
rs4533439	2	21141815	0.0338296	0.00418642	9.49948e-16	0.411022	C	T	0.411022	Concentration of VLDL particles || id:met-d-VLDL_P	115078	0.000567113	65.2981
rs4665642	2	21213185	-0.0349408	0.00411275	2.70023e-17	0.53634	A	G	0.53634	Concentration of VLDL particles || id:met-d-VLDL_P	115078	0.000626811	72.1761
rs4665972	2	27598097	-0.0721027	0.00422196	1.69981e-67	0.604608	C	T	0.604608	Concentration of VLDL particles || id:met-d-VLDL_P	115078	0.00252804	291.654
rs693	2	21232195	0.0924992	0.00410664	5.19996e-117	0.520903	A	G	0.520903	Concentration of VLDL particles || id:met-d-VLDL_P	115078	0.00438935	507.335
rs34894639	3	135798658	-0.0399542	0.00491512	1.20005e-16	0.231585	T	C	0.231585	Concentration of VLDL particles || id:met-d-VLDL_P	115078	0.000573872	66.0768
rs13108218	4	3443931	-0.031193	0.00425205	8.80035e-14	0.615355	G	A	0.615355	Concentration of VLDL particles || id:met-d-VLDL_P	115078	0.000467436	53.8158
rs1471251	4	87976359	0.0322638	0.00421519	5.90065e-15	0.397126	T	A	0.397126	Concentration of VLDL particles || id:met-d-VLDL_P	115078	0.000508842	58.5854
rs4704834	5	156443066	0.0502109	0.00428386	7.8001e-33	0.644037	G	A	0.644037	Concentration of VLDL particles || id:met-d-VLDL_P	115078	0.00119238	137.378
rs11429307	5	55857025	-0.043496	0.00523387	3.59998e-17	0.808481	G	GT	0.808481	Concentration of VLDL particles || id:met-d-VLDL_P	115078	0.000599791	69.063
rs12916	5	74656539	0.0446647	0.00419256	1.9002e-26	0.400342	C	T	0.400342	Concentration of VLDL particles || id:met-d-VLDL_P	115078	0.000985258	113.491
rs7707394	5	74472939	0.0239216	0.00427884	4.49997e-08	0.357078	A	G	0.357078	Concentration of VLDL particles || id:met-d-VLDL_P	115078	0.00027153	31.2551
rs146203232	6	160521885	0.0692888	0.00785385	1.10002e-19	0.07466	T	C	0.07466	Concentration of VLDL particles || id:met-d-VLDL_P	115078	0.000675888	77.8311
rs2186037	6	127455029	0.0261992	0.00411947	4.30031e-11	0.51879	G	A	0.51879	Concentration of VLDL particles || id:met-d-VLDL_P	115078	0.000351357	40.447
rs186696265	6	161111700	-0.235164	0.0173211	1.20005e-43	0.014352	T	C	0.014352	Concentration of VLDL particles || id:met-d-VLDL_P	115078	0.0015992	184.325
rs28377109	6	32434716	0.0419067	0.00641305	1.7e-09	0.116083	A	C	0.116083	Concentration of VLDL particles || id:met-d-VLDL_P	115078	0.000370923	42.7002
rs11755689	6	32586376	0.0481241	0.00448791	6.00067e-25	0.334126	G	A	0.334126	Concentration of VLDL particles || id:met-d-VLDL_P	115078	0.000998185	114.982
rs654689	6	139834869	-0.0299825	0.00417412	1.29987e-12	0.590609	A	G	0.590609	Concentration of VLDL particles || id:met-d-VLDL_P	115078	0.000448145	51.5939
rs10260606	7	44584551	0.0294261	0.00530446	1.7e-08	0.182659	C	G	0.182659	Concentration of VLDL particles || id:met-d-VLDL_P	115078	0.000267347	30.7734
rs42125	7	72823777	0.0829812	0.0151388	2.90001e-08	0.023006	G	A	0.023006	Concentration of VLDL particles || id:met-d-VLDL_P	115078	0.000261018	30.0448
rs55747707	7	73037366	-0.0668354	0.00511553	5.30029e-38	0.203628	A	G	0.203628	Concentration of VLDL particles || id:met-d-VLDL_P	115078	0.00148114	170.696
rs1989985	7	21513359	0.0220708	0.00423007	2.80001e-08	0.38286	G	C	0.38286	Concentration of VLDL particles || id:met-d-VLDL_P	115078	0.000236508	27.2228
rs11976955	7	130433594	0.0265153	0.00443386	8.40001e-09	0.314213	G	C	0.314213	Concentration of VLDL particles || id:met-d-VLDL_P	115078	0.000310672	35.762
rs59347135	8	19750044	0.0627606	0.010099	1.6e-10	0.045804	G	C	0.045804	Concentration of VLDL particles || id:met-d-VLDL_P	115078	0.00033549	38.6198
rs144503444	8	19773155	0.136489	0.0154928	2.19989e-17	0.018253	C	T	0.018253	Concentration of VLDL particles || id:met-d-VLDL_P	115078	0.000673985	77.6118
rs10096633	8	19830921	-0.130753	0.00622045	4.4978e-101	0.123912	T	C	0.123912	Concentration of VLDL particles || id:met-d-VLDL_P	115078	0.00382475	441.827
rs2326077	8	59385919	-0.0299641	0.00435009	1.59993e-12	0.663239	T	C	0.663239	Concentration of VLDL particles || id:met-d-VLDL_P	115078	0.00041213	47.4459
rs2737245	8	116658583	-0.0307989	0.0045875	4.70002e-11	0.278598	T	G	0.278598	Concentration of VLDL particles || id:met-d-VLDL_P	115078	0.000391522	45.0724
rs8185886	8	43651050	0.0525895	0.0100545	4.09996e-08	0.956068	G	T	0.956068	Concentration of VLDL particles || id:met-d-VLDL_P	115078	0.000237674	27.3571
rs112875651	8	126506694	-0.0903551	0.00426177	4.29536e-105	0.392383	A	G	0.392383	Concentration of VLDL particles || id:met-d-VLDL_P	115078	0.00389081	449.488
rs635634	9	136155000	0.0393351	0.00532481	5.40008e-15	0.183549	T	C	0.183549	Concentration of VLDL particles || id:met-d-VLDL_P	115078	0.000473974	54.5688
rs1890896	10	93641757	-0.0227642	0.00411875	1.09999e-08	0.527443	C	T	0.527443	Concentration of VLDL particles || id:met-d-VLDL_P	115078	0.000265379	30.5468
rs2478236	10	94797973	-0.0276373	0.00419303	1.50003e-12	0.403779	A	G	0.403779	Concentration of VLDL particles || id:met-d-VLDL_P	115078	0.00037738	43.4438
rs964184	11	116648917	-0.174009	0.00605336	6.39735e-189	0.867255	C	G	0.867255	Concentration of VLDL particles || id:met-d-VLDL_P	115078	0.00712936	826.31
rs1047964	11	117156893	-0.189178	0.0208898	1.59993e-20	0.010073	T	G	0.010073	Concentration of VLDL particles || id:met-d-VLDL_P	115078	0.000712149	82.0097
rs2915400	11	14364951	0.0258	0.0048815	2.90001e-08	0.767812	C	T	0.767812	Concentration of VLDL particles || id:met-d-VLDL_P	115078	0.000242681	27.9335
rs141469619	11	116714293	0.2138	0.0216984	1.80011e-25	0.010141	G	A	0.010141	Concentration of VLDL particles || id:met-d-VLDL_P	115078	0.000842949	97.0851
rs11057397	12	124419728	-0.0293137	0.00434045	4.79954e-12	0.337501	T	C	0.337501	Concentration of VLDL particles || id:met-d-VLDL_P	115078	0.000396194	45.6104
rs10649122	12	57650599	0.035187	0.00540623	1.40001e-10	0.817537	A	ATCTC	0.817537	Concentration of VLDL particles || id:met-d-VLDL_P	115078	0.000367979	42.3612
rs7979473	12	121420260	-0.0250646	0.00425294	5.1e-09	0.612997	G	A	0.612997	Concentration of VLDL particles || id:met-d-VLDL_P	115078	0.000301731	34.7325
rs10842724	12	9172646	0.0229741	0.00418774	4.60002e-08	0.412905	C	T	0.412905	Concentration of VLDL particles || id:met-d-VLDL_P	115078	0.000261464	30.0961
rs6602911	13	114547372	0.0303833	0.00427741	6.79986e-13	0.360032	T	C	0.360032	Concentration of VLDL particles || id:met-d-VLDL_P	115078	0.000438254	50.4546
rs261290	15	58678720	-0.0904605	0.00432891	3.69999e-99	0.654642	C	T	0.654642	Concentration of VLDL particles || id:met-d-VLDL_P	115078	0.00378028	436.67
rs139974673	15	44027885	0.10851	0.0129494	4.79954e-18	0.025918	C	T	0.025918	Concentration of VLDL particles || id:met-d-VLDL_P	115078	0.000609794	70.2155
rs633695	15	58725839	0.0658024	0.0045324	4.40048e-47	0.29236	G	A	0.29236	Concentration of VLDL particles || id:met-d-VLDL_P	115078	0.00182827	210.775
rs2000999	16	72108093	0.0454765	0.0052436	3.10027e-19	0.188616	A	G	0.188616	Concentration of VLDL particles || id:met-d-VLDL_P	115078	0.000653189	75.2155
rs7202323	16	72217113	-0.0272532	0.00486886	8.99995e-09	0.229923	G	T	0.229923	Concentration of VLDL particles || id:met-d-VLDL_P	115078	0.000272189	31.3309
rs247616	16	56989590	-0.0810371	0.0043905	6.70039e-77	0.32471	T	C	0.32471	Concentration of VLDL particles || id:met-d-VLDL_P	115078	0.00295164	340.669
rs56325564	17	45766771	0.0241834	0.00413876	1.7e-09	0.482712	A	G	0.482712	Concentration of VLDL particles || id:met-d-VLDL_P	115078	0.000296601	34.1418
rs77542162	17	67081278	0.10373	0.0138144	1.10002e-13	0.022667	G	A	0.022667	Concentration of VLDL particles || id:met-d-VLDL_P	115078	0.000489711	56.3816
rs8078513	17	17431208	0.0512228	0.00897211	4.09996e-08	0.057351	A	C	0.057351	Concentration of VLDL particles || id:met-d-VLDL_P	115078	0.000283154	32.5934
rs72631343	17	67191270	-0.0392296	0.00612946	8.80035e-11	0.129021	G	C	0.129021	Concentration of VLDL particles || id:met-d-VLDL_P	115078	0.000355825	40.9615
rs77697917	17	41840849	0.0690919	0.012287	4.79999e-09	0.028724	T	C	0.028724	Concentration of VLDL particles || id:met-d-VLDL_P	115078	0.000274695	31.6195
rs602662	19	49206985	0.0283518	0.00411831	1.20005e-11	0.534364	A	G	0.534364	Concentration of VLDL particles || id:met-d-VLDL_P	115078	0.000411673	47.3932
rs74747585	19	45039971	-0.0759563	0.0134664	3.69999e-08	0.025173	C	T	0.025173	Concentration of VLDL particles || id:met-d-VLDL_P	115078	0.000276384	31.8139
rs12151108	19	11197261	-0.115305	0.00631951	2.29985e-75	0.119677	A	G	0.119677	Concentration of VLDL particles || id:met-d-VLDL_P	115078	0.00288458	332.906
rs2738447	19	11227480	0.0278259	0.00418747	1e-10	0.59317	C	A	0.59317	Concentration of VLDL particles || id:met-d-VLDL_P	115078	0.000383562	44.1558
rs58542926	19	19379549	-0.123158	0.00782686	1.50003e-56	0.074402	T	C	0.074402	Concentration of VLDL particles || id:met-d-VLDL_P	115078	0.00214696	247.595
rs115881343	19	45403216	0.116695	0.0125266	3.69999e-21	0.027814	T	C	0.027814	Concentration of VLDL particles || id:met-d-VLDL_P	115078	0.000753561	86.7822
rs1065853	19	45413233	-0.170303	0.00757272	5.00035e-117	0.080584	T	G	0.080584	Concentration of VLDL particles || id:met-d-VLDL_P	115078	0.00437566	505.747
rs1883711	20	39179822	0.109912	0.0120685	1.50003e-21	0.0312	C	G	0.0312	Concentration of VLDL particles || id:met-d-VLDL_P	115078	0.000720242	82.9423
rs8134638	21	40644170	0.022732	0.00425078	9.20005e-09	0.374871	C	T	0.374871	Concentration of VLDL particles || id:met-d-VLDL_P	115078	0.000248449	28.5977
rs9616847	22	50868669	0.026676	0.00423463	5.49997e-10	0.388281	T	A	0.388281	Concentration of VLDL particles || id:met-d-VLDL_P	115078	0.000344722	39.6829
rs553427	1	234852760	0.0323457	0.00412658	6.4003e-16	0.517038	T	C	0.517038	Concentration of LDL particles || id:met-d-LDL_P	115078	0.000533616	61.4391
rs1293261	1	25713234	0.0251275	0.0041264	3.79997e-10	0.525195	T	A	0.525195	Concentration of LDL particles || id:met-d-LDL_P	115078	0.000322124	37.0807
rs472495	1	55521313	0.0356542	0.00431858	4.10015e-17	0.649117	T	G	0.649117	Concentration of LDL particles || id:met-d-LDL_P	115078	0.000591957	68.1604
rs12740374	1	109817590	-0.121446	0.00496391	2.30144e-134	0.221059	T	G	0.221059	Concentration of LDL particles || id:met-d-LDL_P	115078	0.00517456	598.565
rs11591147	1	55505647	-0.321517	0.0157209	8.80035e-97	0.017458	T	G	0.017458	Concentration of LDL particles || id:met-d-LDL_P	115078	0.00362147	418.259
rs67276129	1	55676374	0.0788378	0.0105958	3.29989e-14	0.039896	G	T	0.039896	Concentration of LDL particles || id:met-d-LDL_P	115078	0.00048084	55.3597
rs4846922	1	230307182	-0.0250418	0.00436216	1.6e-08	0.654696	C	T	0.654696	Concentration of LDL particles || id:met-d-LDL_P	115078	0.000286293	32.9549
rs7534572	1	62999675	0.0375266	0.00431224	1.10002e-19	0.647484	G	C	0.647484	Concentration of LDL particles || id:met-d-LDL_P	115078	0.00065765	75.7295
rs4299376	2	44072576	-0.0478872	0.00441889	6.09958e-28	0.676279	T	G	0.676279	Concentration of LDL particles || id:met-d-LDL_P	115078	0.00101948	117.437
rs4665972	2	27598097	-0.0385916	0.00424352	2.80027e-20	0.604608	C	T	0.604608	Concentration of LDL particles || id:met-d-LDL_P	115078	0.000718172	82.7038
rs693	2	21232195	0.0913963	0.00412761	4.4978e-113	0.520903	A	G	0.520903	Concentration of LDL particles || id:met-d-LDL_P	115078	0.00424249	490.289
rs6729843	2	20927997	-0.0456925	0.00834457	2.19999e-08	0.065783	C	T	0.065783	Concentration of LDL particles || id:met-d-LDL_P	115078	0.000260481	29.983
rs7610507	3	136538191	0.0277479	0.00504539	2.90001e-08	0.786511	G	C	0.786511	Concentration of LDL particles || id:met-d-LDL_P	115078	0.000262763	30.2457
rs4704834	5	156443066	0.0466023	0.00430447	1.50003e-27	0.644037	G	A	0.644037	Concentration of LDL particles || id:met-d-LDL_P	115078	0.00101752	117.211
rs1499279	5	52106278	-0.0594789	0.0103708	2.80001e-08	0.04162	G	T	0.04162	Concentration of LDL particles || id:met-d-LDL_P	115078	0.000285749	32.8923
rs12916	5	74656539	0.0590598	0.00421272	8.9002e-46	0.400342	C	T	0.400342	Concentration of LDL particles || id:met-d-LDL_P	115078	0.001705	196.54
rs7707394	5	74472939	0.0381164	0.00429942	1.20005e-18	0.357078	A	G	0.357078	Concentration of LDL particles || id:met-d-LDL_P	115078	0.00068252	78.5953
rs1500188	5	122827953	-0.0232486	0.0041558	7.90005e-09	0.450398	G	A	0.450398	Concentration of LDL particles || id:met-d-LDL_P	115078	0.000271878	31.2951
rs72848251	6	32601288	0.0520132	0.00534947	5.79963e-20	0.19466	A	G	0.19466	Concentration of LDL particles || id:met-d-LDL_P	115078	0.000820837	94.5362
rs4935356	6	32412388	0.0320831	0.00508558	1.40001e-09	0.244148	A	T	0.244148	Concentration of LDL particles || id:met-d-LDL_P	115078	0.000345724	39.7983
rs3777411	6	160476945	-0.0477025	0.00576786	8.19974e-17	0.150744	T	C	0.150744	Concentration of LDL particles || id:met-d-LDL_P	115078	0.000594022	68.3983
rs6920309	6	16134247	-0.0250328	0.00415517	2.30001e-09	0.456844	T	C	0.456844	Concentration of LDL particles || id:met-d-LDL_P	115078	0.000315291	36.2939
rs79220007	6	26098474	-0.0517002	0.00778155	4.30031e-11	0.076081	C	T	0.076081	Concentration of LDL particles || id:met-d-LDL_P	115078	0.000383436	44.1413
rs10260606	7	44584551	0.0317389	0.00532973	7.90005e-10	0.182659	C	G	0.182659	Concentration of LDL particles || id:met-d-LDL_P	115078	0.000308068	35.4622
rs1989985	7	21513359	0.0222215	0.00425022	4.20001e-08	0.38286	G	C	0.38286	Concentration of LDL particles || id:met-d-LDL_P	115078	0.000237481	27.3348
rs112875651	8	126506694	-0.063824	0.00428571	3.80014e-53	0.392383	A	G	0.392383	Concentration of LDL particles || id:met-d-LDL_P	115078	0.00192351	221.776
rs2737245	8	116658583	-0.0264011	0.00461326	1.6e-08	0.278598	T	G	0.278598	Concentration of LDL particles || id:met-d-LDL_P	115078	0.00028452	32.7507
rs6601299	8	9184691	0.0424654	0.00686431	3.09999e-10	0.899273	C	T	0.899273	Concentration of LDL particles || id:met-d-LDL_P	115078	0.00033246	38.2709
rs10504255	8	59398461	-0.0262472	0.00438188	1.7e-10	0.662963	A	G	0.662963	Concentration of LDL particles || id:met-d-LDL_P	115078	0.000311686	35.8788
rs10096633	8	19830921	-0.0415514	0.00625539	5.40008e-12	0.123912	T	C	0.123912	Concentration of LDL particles || id:met-d-LDL_P	115078	0.000383269	44.122
rs115478735	9	136149711	0.0538933	0.00533842	9.3994e-25	0.18331	T	A	0.18331	Concentration of LDL particles || id:met-d-LDL_P	115078	0.000884845	101.915
rs964184	11	116648917	-0.0759178	0.00608261	2.39994e-38	0.867255	C	G	0.867255	Concentration of LDL particles || id:met-d-LDL_P	115078	0.00135185	155.776
rs11601507	11	5701074	0.0407742	0.0080396	3.29997e-08	0.069166	A	C	0.069166	Concentration of LDL particles || id:met-d-LDL_P	115078	0.000223467	25.7214
rs102275	11	61557803	-0.0410518	0.0043154	1.50003e-22	0.349784	C	T	0.349784	Concentration of LDL particles || id:met-d-LDL_P	115078	0.000785758	90.493
rs12804228	11	126260684	0.0553544	0.00746905	5.90065e-13	0.084719	G	A	0.084719	Concentration of LDL particles || id:met-d-LDL_P	115078	0.000477061	54.9245
rs4766578	12	111904371	0.024294	0.00413445	1.89998e-09	0.503247	A	T	0.503247	Concentration of LDL particles || id:met-d-LDL_P	115078	0.000299944	34.5267
rs10842724	12	9172646	0.0246811	0.0042078	2.69998e-08	0.412905	C	T	0.412905	Concentration of LDL particles || id:met-d-LDL_P	115078	0.00029888	34.4042
rs6602909	13	114551993	0.0271955	0.00439683	2.69998e-10	0.328949	C	T	0.328949	Concentration of LDL particles || id:met-d-LDL_P	115078	0.000332337	38.2567
[truncated: 8,611 more rows]

## Sheet: sT7
SNP	outcome	steiger_dir	steiger_pval
rs4240624	Acetoacetate	FALSE	0.0316781
rs1260326	Ala	FALSE	4.01e-10
rs1260326	Albumin	FALSE	2.11e-05
rs4240624	Albumin	FALSE	0.00036758
rs114165349	ApoA1	FALSE	0.00388416
rs1260326	ApoA1	FALSE	8.45e-05
rs4240624	ApoA1	FALSE	8.47e-17
rs67916282	ApoA1	FALSE	0.0491859
rs1260326	ApoB	FALSE	0.0006001
rs483082	ApoB	FALSE	8.16e-06
rs8100204	ApoB	FALSE	0.000109958
rs4240624	bOHbutyrate	FALSE	8.76e-05
rs1260326	Cholines	FALSE	1.63e-16
rs4240624	Cholines	FALSE	5.98e-13
rs8100204	Cholines	FALSE	0.000379541
rs4240624	Clinical_LDL_C	FALSE	0.00232343
rs483082	Clinical_LDL_C	FALSE	7.78e-20
rs8100204	Clinical_LDL_C	FALSE	0.00113752
rs7375679	Creatinine	FALSE	0.0365559
rs1260326	DHA	FALSE	8.82e-07
rs153806	DHA	FALSE	0.000105793
rs4240624	DHA	FALSE	0.000734646
rs8100204	DHA	FALSE	5.64e-08
rs1260326	Gln	FALSE	3.64e-24
rs11717195	Glucose	FALSE	0.0282785
rs2268570	Glucose	FALSE	0.0170584
rs5398	Glucose	FALSE	1.53e-05
rs62448618	Glucose	FALSE	0.00708376
rs4240624	Gly	FALSE	4.67e-27
rs1260326	GlycA	FALSE	1.76e-43
rs4240624	GlycA	FALSE	8.49e-06
rs10184004	HDL_C	FALSE	0.021442
rs114165349	HDL_C	FALSE	0.000194423
rs2925979	HDL_C	FALSE	0.000614914
rs2972147	HDL_C	FALSE	0.00992922
rs4240624	HDL_C	FALSE	7.36e-15
rs4711750	HDL_C	FALSE	0.00979421
rs67916282	HDL_C	FALSE	0.00959449
rs9686661	HDL_C	FALSE	0.000379303
rs10184004	HDL_CE	FALSE	0.0104043
rs114165349	HDL_CE	FALSE	4.24e-05
rs2925979	HDL_CE	FALSE	0.000306449
rs2972147	HDL_CE	FALSE	0.00568115
rs4240624	HDL_CE	FALSE	3.05e-15
rs4711750	HDL_CE	FALSE	0.00573637
rs67916282	HDL_CE	FALSE	0.00521105
rs9686661	HDL_CE	FALSE	0.000135548
rs114165349	HDL_FC	FALSE	0.0301571
rs2925979	HDL_FC	FALSE	0.0119293
rs4240624	HDL_FC	FALSE	7.15e-12
rs9686661	HDL_FC	FALSE	0.0143284
rs114165349	HDL_L	FALSE	0.00303114
rs2925979	HDL_L	FALSE	0.0184961
rs4240624	HDL_L	FALSE	2.1e-14
rs9686661	HDL_L	FALSE	0.0401419
rs114165349	HDL_P	FALSE	0.00844836
rs1260326	HDL_P	FALSE	3.49e-10
rs4240624	HDL_P	FALSE	7.45e-22
rs67916282	HDL_P	FALSE	0.024833
rs114165349	HDL_PL	FALSE	0.00571389
rs1260326	HDL_PL	FALSE	0.0164399
rs4240624	HDL_PL	FALSE	1.67e-13
rs10184004	HDL_size	FALSE	0.0195777
rs1260326	HDL_size	FALSE	6.31e-05
rs2925979	HDL_size	FALSE	0.0122611
rs4711750	HDL_size	FALSE	0.00195333
rs9686661	HDL_size	FALSE	4.85e-05
rs10184004	HDL_TG	FALSE	0.0451051
rs1260326	HDL_TG	FALSE	2.25e-41
rs3763432	HDL_TG	FALSE	0.00889993
rs483082	HDL_TG	FALSE	7.93e-15
rs9686661	HDL_TG	FALSE	0.000622803
rs1260326	His	FALSE	0.0159394
rs4240624	IDL_C	FALSE	0.00101911
rs483082	IDL_C	FALSE	2.13e-32
rs8100204	IDL_C	FALSE	0.00918217
rs4240624	IDL_CE	FALSE	0.000467214
rs483082	IDL_CE	FALSE	9e-36
rs8100204	IDL_CE	FALSE	0.00498996
rs4240624	IDL_FC	FALSE	0.0113663
rs483082	IDL_FC	FALSE	2.12e-22
rs8176645	IDL_FC	FALSE	0.0348392
rs4240624	IDL_L	FALSE	0.00893273
rs483082	IDL_L	FALSE	2.63e-22
rs8100204	IDL_L	FALSE	0.00446115
rs483082	IDL_P	FALSE	6.62e-21
rs8100204	IDL_P	FALSE	0.00333191
rs8176645	IDL_P	FALSE	0.00982573
rs483082	IDL_PL	FALSE	5.24e-14
rs8100204	IDL_PL	FALSE	0.00667141
rs114165349	IDL_TG	FALSE	0.0488359
rs1260326	IDL_TG	FALSE	1.6e-37
rs483082	IDL_TG	FALSE	0.000106676
rs9686661	IDL_TG	FALSE	0.000511561
rs1260326	Ile	FALSE	1.76e-06
rs10184004	L_HDL_C	FALSE	0.00149001
rs114165349	L_HDL_C	FALSE	0.00706262
rs1260326	L_HDL_C	FALSE	2.45e-05
rs1596972	L_HDL_C	FALSE	0.0265554
rs2925979	L_HDL_C	FALSE	0.000343695
rs2972147	L_HDL_C	FALSE	0.00191325
rs4240624	L_HDL_C	FALSE	0.000192408
rs4711750	L_HDL_C	FALSE	0.000197932
rs483082	L_HDL_C	FALSE	0.00937922
rs9686661	L_HDL_C	FALSE	1.8e-06
rs10184004	L_HDL_CE	FALSE	0.000819774
rs114165349	L_HDL_CE	FALSE	0.00382486
rs1260326	L_HDL_CE	FALSE	4.89e-06
rs1596972	L_HDL_CE	FALSE	0.0180037
rs2925979	L_HDL_CE	FALSE	0.000213884
rs2972147	L_HDL_CE	FALSE	0.0011774
rs4240624	L_HDL_CE	FALSE	0.000140027
rs4711750	L_HDL_CE	FALSE	0.000123002
rs483082	L_HDL_CE	FALSE	0.0201127
rs9686661	L_HDL_CE	FALSE	7.12e-07
rs10184004	L_HDL_FC	FALSE	0.0115875
rs1260326	L_HDL_FC	FALSE	0.00265466
rs2925979	L_HDL_FC	FALSE	0.00195072
rs2972147	L_HDL_FC	FALSE	0.0125386
rs4240624	L_HDL_FC	FALSE	0.000932368
rs4711750	L_HDL_FC	FALSE	0.00137175
rs483082	L_HDL_FC	FALSE	0.00121315
rs9686661	L_HDL_FC	FALSE	4.13e-05
rs10184004	L_HDL_L	FALSE	0.00974993
rs114165349	L_HDL_L	FALSE	0.0114259
rs2925979	L_HDL_L	FALSE	0.00164351
rs2972147	L_HDL_L	FALSE	0.0134679
rs4240624	L_HDL_L	FALSE	6.48e-05
rs4711750	L_HDL_L	FALSE	0.00152339
rs9686661	L_HDL_L	FALSE	2.81e-05
rs10184004	L_HDL_P	FALSE	0.00767293
rs114165349	L_HDL_P	FALSE	0.0174558
rs2925979	L_HDL_P	FALSE	0.00173992
rs2972147	L_HDL_P	FALSE	0.0079741
rs4240624	L_HDL_P	FALSE	3.92e-05
rs4711750	L_HDL_P	FALSE	0.00125876
rs9686661	L_HDL_P	FALSE	2.25e-05
rs10184004	L_HDL_PL	FALSE	0.0235348
rs114165349	L_HDL_PL	FALSE	0.0109104
rs2925979	L_HDL_PL	FALSE	0.00300209
rs2972147	L_HDL_PL	FALSE	0.0393681
rs4240624	L_HDL_PL	FALSE	3.3e-05
rs4711750	L_HDL_PL	FALSE	0.00420228
rs9686661	L_HDL_PL	FALSE	0.000123847
rs1260326	L_HDL_TG	FALSE	1.84e-12
rs483082	L_HDL_TG	FALSE	2.15e-12
rs1260326	L_LDL_C	FALSE	0.0327154
rs4240624	L_LDL_C	FALSE	0.000208029
rs483082	L_LDL_C	FALSE	8.59e-15
rs8100204	L_LDL_C	FALSE	0.00150708
rs1260326	L_LDL_CE	FALSE	0.000456885
rs4240624	L_LDL_CE	FALSE	0.000211543
rs483082	L_LDL_CE	FALSE	9.67e-12
rs8100204	L_LDL_CE	FALSE	0.000568381
rs4240624	L_LDL_FC	FALSE	0.000390388
rs483082	L_LDL_FC	FALSE	3.35e-23
rs8100204	L_LDL_FC	FALSE	0.0226917
rs1260326	L_LDL_L	FALSE	0.00236103
rs4240624	L_LDL_L	FALSE	0.00067279
rs483082	L_LDL_L	FALSE	6.26e-13
rs8100204	L_LDL_L	FALSE	0.00116529
rs1260326	L_LDL_P	FALSE	0.0274966
rs483082	L_LDL_P	FALSE	5.93e-06
rs8100204	L_LDL_P	FALSE	0.000150528
rs4240624	L_LDL_PL	FALSE	0.00117548
rs483082	L_LDL_PL	FALSE	4.13e-18
rs8100204	L_LDL_PL	FALSE	0.00167503
rs8176645	L_LDL_PL	FALSE	0.0376304
rs114165349	L_LDL_TG	FALSE	0.0287359
rs1260326	L_LDL_TG	FALSE	1.08e-42
rs483082	L_LDL_TG	FALSE	0.0431759
rs9686661	L_LDL_TG	FALSE	0.00154684
rs10184004	L_VLDL_C	FALSE	0.000708818
rs114165349	L_VLDL_C	FALSE	0.00385534
rs1260326	L_VLDL_C	FALSE	7.02e-28
rs8100204	L_VLDL_C	FALSE	8.38e-06
rs9686661	L_VLDL_C	FALSE	7.62e-06
rs10184004	L_VLDL_CE	FALSE	0.00842425
rs114165349	L_VLDL_CE	FALSE	0.0178747
rs1260326	L_VLDL_CE	FALSE	4.19e-20
rs8100204	L_VLDL_CE	FALSE	2.73e-06
rs9686661	L_VLDL_CE	FALSE	0.000159811
rs10184004	L_VLDL_FC	FALSE	7.55e-05
rs114165349	L_VLDL_FC	FALSE	0.00109977
rs1260326	L_VLDL_FC	FALSE	1.47e-34
rs2925979	L_VLDL_FC	FALSE	0.0427567
rs3763432	L_VLDL_FC	FALSE	0.013649
rs4711750	L_VLDL_FC	FALSE	0.0200173
rs8100204	L_VLDL_FC	FALSE	6.06e-05
rs9686661	L_VLDL_FC	FALSE	5.43e-07
rs10184004	L_VLDL_L	FALSE	0.000105183
rs114165349	L_VLDL_L	FALSE	0.00128944
rs1260326	L_VLDL_L	FALSE	4.67e-35
rs2925979	L_VLDL_L	FALSE	0.0458938
rs3763432	L_VLDL_L	FALSE	0.00398544
rs4711750	L_VLDL_L	FALSE	0.0215258
rs8100204	L_VLDL_L	FALSE	2.06e-05
rs9686661	L_VLDL_L	FALSE	9.29e-07
rs10184004	L_VLDL_P	FALSE	5.37e-05
rs114165349	L_VLDL_P	FALSE	0.00094301
rs1260326	L_VLDL_P	FALSE	5.98e-37
rs2925979	L_VLDL_P	FALSE	0.0358925
rs3763432	L_VLDL_P	FALSE	0.0044033
rs4711750	L_VLDL_P	FALSE	0.0202032
rs8100204	L_VLDL_P	FALSE	9.01e-05
rs9686661	L_VLDL_P	FALSE	4.9e-07
rs10184004	L_VLDL_PL	FALSE	3.47e-05
rs114165349	L_VLDL_PL	FALSE	0.000872896
rs1260326	L_VLDL_PL	FALSE	1.05e-35
rs2925979	L_VLDL_PL	FALSE	0.0231489
rs3763432	L_VLDL_PL	FALSE	0.00667525
rs4711750	L_VLDL_PL	FALSE	0.016069
rs8100204	L_VLDL_PL	FALSE	0.000283525
rs9686661	L_VLDL_PL	FALSE	1.43e-07
rs10184004	L_VLDL_TG	FALSE	0.000182589
rs114165349	L_VLDL_TG	FALSE	0.00166951
rs1260326	L_VLDL_TG	FALSE	3.83e-36
rs3763432	L_VLDL_TG	FALSE	0.00107194
rs4711750	L_VLDL_TG	FALSE	0.0216953
rs8100204	L_VLDL_TG	FALSE	2.26e-05
rs9686661	L_VLDL_TG	FALSE	2e-06
rs1260326	LA	FALSE	3.69e-09
rs4240624	LA	FALSE	4.52e-06
rs8100204	LA	FALSE	4.5e-05
rs1260326	LDL_C	FALSE	0.000365808
rs4240624	LDL_C	FALSE	0.000649411
rs483082	LDL_C	FALSE	2.64e-12
rs8100204	LDL_C	FALSE	0.000443768
rs1260326	LDL_CE	FALSE	2.72e-07
rs4240624	LDL_CE	FALSE	0.000749435
rs483082	LDL_CE	FALSE	2.54e-08
rs8100204	LDL_CE	FALSE	0.0001037
rs4240624	LDL_FC	FALSE	0.00100346
rs483082	LDL_FC	FALSE	7.66e-25
rs8100204	LDL_FC	FALSE	0.0226533
rs1260326	LDL_L	FALSE	8.37e-06
rs4240624	LDL_L	FALSE	0.00203124
rs483082	LDL_L	FALSE	1.26e-10
rs8100204	LDL_L	FALSE	0.000396575
rs1260326	LDL_P	FALSE	0.000375044
rs483082	LDL_P	FALSE	2.33e-05
rs8100204	LDL_P	FALSE	0.000167504
rs1260326	LDL_PL	FALSE	0.00130959
rs4240624	LDL_PL	FALSE	0.00467699
rs483082	LDL_PL	FALSE	1.78e-16
rs8100204	LDL_PL	FALSE	0.000886193
rs1260326	LDL_size	FALSE	0.000705264
rs10184004	LDL_TG	FALSE	0.0463669
rs114165349	LDL_TG	FALSE	0.0090451
rs1260326	LDL_TG	FALSE	1.29e-47
rs483082	LDL_TG	FALSE	0.00078673
rs9686661	LDL_TG	FALSE	0.000261592
rs1260326	Leu	FALSE	2.27e-07
rs114165349	M_HDL_C	FALSE	4.7e-05
rs2925979	M_HDL_C	FALSE	0.0115026
rs4240624	M_HDL_C	FALSE	1.66e-17
rs67916282	M_HDL_C	FALSE	0.0194841
rs9686661	M_HDL_C	FALSE	0.0313356
rs114165349	M_HDL_CE	FALSE	1.72e-05
rs2925979	M_HDL_CE	FALSE	0.00862227
rs4240624	M_HDL_CE	FALSE	1.81e-17
rs67916282	M_HDL_CE	FALSE	0.0150312
rs9686661	M_HDL_CE	FALSE	0.0209642
rs114165349	M_HDL_FC	FALSE	0.00299379
rs1260326	M_HDL_FC	FALSE	0.00608545
rs2925979	M_HDL_FC	FALSE	0.0472647
rs4240624	M_HDL_FC	FALSE	2.05e-16
rs114165349	M_HDL_L	FALSE	0.00158815
rs1260326	M_HDL_L	FALSE	4e-07
rs4240624	M_HDL_L	FALSE	2.73e-16
rs114165349	M_HDL_P	FALSE	0.000763689
rs1260326	M_HDL_P	FALSE	0.000132375
rs4240624	M_HDL_P	FALSE	1.32e-16
rs114165349	M_HDL_PL	FALSE	0.00596479
rs1260326	M_HDL_PL	FALSE	2.26e-10
rs4240624	M_HDL_PL	FALSE	3.79e-15
rs10184004	M_HDL_TG	FALSE	0.0464555
rs1260326	M_HDL_TG	FALSE	3.2e-40
rs3763432	M_HDL_TG	FALSE	0.0118161
rs483082	M_HDL_TG	FALSE	2.19e-12
rs9686661	M_HDL_TG	FALSE	0.000802264
rs1260326	M_LDL_C	FALSE	4.6e-10
rs4240624	M_LDL_C	FALSE	0.0045612
rs483082	M_LDL_C	FALSE	2.17e-07
rs8100204	M_LDL_C	FALSE	0.000112214
rs1260326	M_LDL_CE	FALSE	5.13e-15
rs4240624	M_LDL_CE	FALSE	0.00854163
rs483082	M_LDL_CE	FALSE	0.000640651
rs8100204	M_LDL_CE	FALSE	2.32e-05
rs4240624	M_LDL_FC	FALSE	0.00242628
rs483082	M_LDL_FC	FALSE	7.99e-21
rs8100204	M_LDL_FC	FALSE	0.0181677
rs1260326	M_LDL_L	FALSE	2.66e-12
rs4240624	M_LDL_L	FALSE	0.00908498
rs483082	M_LDL_L	FALSE	7.43e-06
rs8100204	M_LDL_L	FALSE	0.000124483
rs1260326	M_LDL_P	FALSE	8.16e-08
rs483082	M_LDL_P	FALSE	0.000422636
rs8100204	M_LDL_P	FALSE	0.000905532
rs1260326	M_LDL_PL	FALSE	1.53e-09
rs4240624	M_LDL_PL	FALSE	0.0112611
rs483082	M_LDL_PL	FALSE	1.37e-08
rs8100204	M_LDL_PL	FALSE	0.000286083
rs10184004	M_LDL_TG	FALSE	0.0184531
rs114165349	M_LDL_TG	FALSE	0.00226049
rs1260326	M_LDL_TG	FALSE	3.7e-53
rs3763432	M_LDL_TG	FALSE	0.0314147
rs483082	M_LDL_TG	FALSE	3.16e-06
rs9686661	M_LDL_TG	FALSE	5.58e-05
rs483082	M_VLDL_C	FALSE	1.7e-05
rs8100204	M_VLDL_C	FALSE	0.000394046
rs8176645	M_VLDL_C	FALSE	0.0336637
rs483082	M_VLDL_CE	FALSE	7.32e-10
rs8100204	M_VLDL_CE	FALSE	0.0193521
rs8176645	M_VLDL_CE	FALSE	0.0185016
rs1260326	M_VLDL_FC	FALSE	1.36e-07
rs8100204	M_VLDL_FC	FALSE	3.46e-06
rs114165349	M_VLDL_L	FALSE	0.0485328
rs1260326	M_VLDL_L	FALSE	2.06e-22
rs8100204	M_VLDL_L	FALSE	1.07e-07
rs9686661	M_VLDL_L	FALSE	0.0032921
rs1260326	M_VLDL_P	FALSE	8e-15
rs8100204	M_VLDL_P	FALSE	4.66e-07
rs9686661	M_VLDL_P	FALSE	0.0374973
rs1260326	M_VLDL_PL	FALSE	5.08e-13
rs8100204	M_VLDL_PL	FALSE	8.73e-07
rs10184004	M_VLDL_TG	FALSE	0.000786337
rs114165349	M_VLDL_TG	FALSE	0.0037624
rs1260326	M_VLDL_TG	FALSE	5.98e-41
rs3763432	M_VLDL_TG	FALSE	0.00104103
rs4711750	M_VLDL_TG	FALSE	0.0299847
rs8100204	M_VLDL_TG	FALSE	2.23e-06
rs9686661	M_VLDL_TG	FALSE	3.25e-06
rs1260326	MUFA	FALSE	3.82e-55
rs3763432	MUFA	FALSE	0.00994235
rs4240624	MUFA	FALSE	0.022326
rs8100204	MUFA	FALSE	4.34e-05
rs9686661	MUFA	FALSE	0.00250961
rs1260326	non_HDL_C	FALSE	0.00051502
rs4240624	non_HDL_C	FALSE	0.00915348
rs483082	non_HDL_C	FALSE	4.01e-09
rs8100204	non_HDL_C	FALSE	5.71e-05
rs1260326	Omega_3	FALSE	1.97e-27
rs153806	Omega_3	FALSE	0.000332606
rs4240624	Omega_3	FALSE	0.00218967
rs8100204	Omega_3	FALSE	1.05e-17
rs1260326	Omega_6	FALSE	3.38e-15
rs4240624	Omega_6	FALSE	8.51e-10
rs8100204	Omega_6	FALSE	2.8e-08
rs1260326	Phosphatidylc	FALSE	3.57e-17
rs4240624	Phosphatidylc	FALSE	1.11e-10
rs8100204	Phosphatidylc	FALSE	0.00119339
rs1260326	Phosphoglyc	FALSE	3.72e-23
rs4240624	Phosphoglyc	FALSE	3.56e-12
rs8100204	Phosphoglyc	FALSE	8.14e-05
rs1260326	PUFA	FALSE	1.98e-23
rs4240624	PUFA	FALSE	1.52e-10
rs8100204	PUFA	FALSE	3.74e-13
rs1260326	Pyruvate	FALSE	0.00135968
rs1260326	Remnant_C	FALSE	0.00155261
rs483082	Remnant_C	FALSE	2.01e-05
rs8100204	Remnant_C	FALSE	1.55e-05
rs8176645	Remnant_C	FALSE	0.0364522
rs1260326	S_HDL_C	FALSE	4.05e-28
rs4240624	S_HDL_C	FALSE	3.47e-17
rs8100204	S_HDL_C	FALSE	0.020047
rs1260326	S_HDL_CE	FALSE	3.64e-21
rs4240624	S_HDL_CE	FALSE	1.57e-16
rs1260326	S_HDL_FC	FALSE	2.89e-41
rs4240624	S_HDL_FC	FALSE	1.51e-13
rs8100204	S_HDL_FC	FALSE	0.00927723
rs1260326	S_HDL_L	FALSE	1.45e-48
rs4240624	S_HDL_L	FALSE	2.4e-13
rs8100204	S_HDL_L	FALSE	0.00160202
rs1260326	S_HDL_P	FALSE	1.26e-34
rs4240624	S_HDL_P	FALSE	1.49e-15
rs8100204	S_HDL_P	FALSE	0.00395811
rs1260326	S_HDL_PL	FALSE	2.19e-46
rs4240624	S_HDL_PL	FALSE	7e-13
rs8100204	S_HDL_PL	FALSE	0.00194059
rs10184004	S_HDL_TG	FALSE	4.01e-05
rs114165349	S_HDL_TG	FALSE	0.0169326
rs1260326	S_HDL_TG	FALSE	2.05e-53
rs2925979	S_HDL_TG	FALSE	0.00774918
rs2972147	S_HDL_TG	FALSE	0.0327655
rs3763432	S_HDL_TG	FALSE	0.00175569
rs4711750	S_HDL_TG	FALSE	0.00630659
rs483082	S_HDL_TG	FALSE	1.92e-11
rs618652	S_HDL_TG	FALSE	0.0270562
rs8126001	S_HDL_TG	FALSE	0.0425624
rs9686661	S_HDL_TG	FALSE	1.82e-08
rs1260326	S_LDL_C	FALSE	5.55e-06
rs4240624	S_LDL_C	FALSE	0.0241132
rs483082	S_LDL_C	FALSE	9.75e-09
rs8100204	S_LDL_C	FALSE	0.000179166
rs1260326	S_LDL_CE	FALSE	2.58e-11
rs4240624	S_LDL_CE	FALSE	0.0265981
rs483082	S_LDL_CE	FALSE	0.0205098
rs8100204	S_LDL_CE	FALSE	1.75e-05
rs483082	S_LDL_FC	FALSE	1.39e-38
rs1260326	S_LDL_L	FALSE	2.47e-07
rs483082	S_LDL_L	FALSE	3.81e-09
rs8100204	S_LDL_L	FALSE	0.000304533
rs1260326	S_LDL_P	FALSE	1.09e-06
rs483082	S_LDL_P	FALSE	0.00334484
rs8100204	S_LDL_P	FALSE	0.00117529
rs1260326	S_LDL_PL	FALSE	0.0249585
rs483082	S_LDL_PL	FALSE	3.58e-24
rs8100204	S_LDL_PL	FALSE	0.011373
rs10184004	S_LDL_TG	FALSE	0.00121377
rs114165349	S_LDL_TG	FALSE	0.000749503
rs1260326	S_LDL_TG	FALSE	3.92e-50
rs3763432	S_LDL_TG	FALSE	0.00273627
rs483082	S_LDL_TG	FALSE	3.76e-11
rs8100204	S_LDL_TG	FALSE	0.044263
rs9686661	S_LDL_TG	FALSE	2.09e-06
rs1260326	S_VLDL_C	FALSE	6.72e-11
rs8100204	S_VLDL_C	FALSE	0.00246984
rs8176645	S_VLDL_C	FALSE	0.0338379
rs9686661	S_VLDL_C	FALSE	0.0392059
rs1260326	S_VLDL_CE	FALSE	1.05e-12
rs8100204	S_VLDL_CE	FALSE	0.00875053
rs8176645	S_VLDL_CE	FALSE	0.0359125
rs9686661	S_VLDL_CE	FALSE	0.0100686
rs1260326	S_VLDL_FC	FALSE	1.48e-07
rs8100204	S_VLDL_FC	FALSE	0.000321674
rs8176645	S_VLDL_FC	FALSE	0.0407969
rs10184004	S_VLDL_L	FALSE	0.0140378
rs114165349	S_VLDL_L	FALSE	0.0103774
rs1260326	S_VLDL_L	FALSE	7.68e-32
rs8100204	S_VLDL_L	FALSE	0.000360404
rs9686661	S_VLDL_L	FALSE	5.23e-05
rs10184004	S_VLDL_P	FALSE	0.00749452
rs114165349	S_VLDL_P	FALSE	0.00380582
rs1260326	S_VLDL_P	FALSE	3.49e-32
rs8100204	S_VLDL_P	FALSE	0.000927574
rs9686661	S_VLDL_P	FALSE	2.4e-05
rs1260326	S_VLDL_PL	FALSE	2.38e-17
rs8100204	S_VLDL_PL	FALSE	0.000108939
rs9686661	S_VLDL_PL	FALSE	0.0110259
rs10184004	S_VLDL_TG	FALSE	0.000408795
rs114165349	S_VLDL_TG	FALSE	0.000993939
rs1260326	S_VLDL_TG	FALSE	1.22e-51
rs2925979	S_VLDL_TG	FALSE	0.00623934
rs3763432	S_VLDL_TG	FALSE	6.48e-05
rs4711750	S_VLDL_TG	FALSE	0.0225406
rs483082	S_VLDL_TG	FALSE	7.91e-07
rs618652	S_VLDL_TG	FALSE	0.0317422
rs8100204	S_VLDL_TG	FALSE	0.017213
rs9686661	S_VLDL_TG	FALSE	7.12e-08
rs1260326	SFA	FALSE	1.19e-49
rs4240624	SFA	FALSE	0.000622446
rs8100204	SFA	FALSE	1.09e-05
rs1260326	Sphingomyelins	FALSE	0.0254049
rs4240624	Sphingomyelins	FALSE	1.94e-11
rs483082	Sphingomyelins	FALSE	6.78e-12
rs1260326	Total_BCAA	FALSE	1.01e-08
rs1260326	Total_C	FALSE	0.00401731
rs4240624	Total_C	FALSE	7.67e-08
rs483082	Total_C	FALSE	2.47e-09
rs8100204	Total_C	FALSE	0.000220014
rs1260326	Total_CE	FALSE	0.0135172
rs4240624	Total_CE	FALSE	8.11e-09
rs483082	Total_CE	FALSE	1.29e-10
rs8100204	Total_CE	FALSE	0.000601694
rs1260326	Total_FA	FALSE	6.89e-49
rs3763432	Total_FA	FALSE	0.0331124
rs4240624	Total_FA	FALSE	1.2e-05
rs8100204	Total_FA	FALSE	4.97e-09
rs1260326	Total_FC	FALSE	0.000177957
rs4240624	Total_FC	FALSE	2.19e-05
rs483082	Total_FC	FALSE	3.47e-06
rs8100204	Total_FC	FALSE	2.47e-05
rs1260326	Total_L	FALSE	2.92e-21
rs4240624	Total_L	FALSE	3.6e-07
rs8100204	Total_L	FALSE	2.57e-07
rs1260326	Total_P	FALSE	3.79e-12
rs4240624	Total_P	FALSE	8.87e-22
rs67916282	Total_P	FALSE	0.0429948
rs1260326	Total_PL	FALSE	2.88e-16
rs4240624	Total_PL	FALSE	1.77e-11
rs8100204	Total_PL	FALSE	1.43e-05
rs10184004	Total_TG	FALSE	8.09e-05
rs114165349	Total_TG	FALSE	0.00170316
rs1260326	Total_TG	FALSE	6.84e-46
rs3763432	Total_TG	FALSE	0.000746713
rs4711750	Total_TG	FALSE	0.0461733
rs483082	Total_TG	FALSE	7.62e-05
rs8100204	Total_TG	FALSE	0.00107095
rs9686661	Total_TG	FALSE	2.31e-07
rs56348580	Tyr	FALSE	0.0479222
rs1260326	Unsaturation	FALSE	0.000109209
rs153806	Unsaturation	FALSE	1.54e-06
rs8100204	Unsaturation	FALSE	0.0427434
rs1260326	Val	FALSE	1.36e-08
rs1260326	VLDL_C	FALSE	3.08e-13
rs8100204	VLDL_C	FALSE	8.45e-06
rs9686661	VLDL_C	FALSE	0.020304
rs1260326	VLDL_CE	FALSE	1.74e-07
rs8100204	VLDL_CE	FALSE	3.37e-05
rs10184004	VLDL_FC	FALSE	0.0220377
rs114165349	VLDL_FC	FALSE	0.0272554
rs1260326	VLDL_FC	FALSE	4.29e-22
rs8100204	VLDL_FC	FALSE	4.32e-06
rs9686661	VLDL_FC	FALSE	0.000820335
rs10184004	VLDL_L	FALSE	0.000719489
rs114165349	VLDL_L	FALSE	0.00436041
rs1260326	VLDL_L	FALSE	2.76e-33
rs3763432	VLDL_L	FALSE	0.0270175
rs8100204	VLDL_L	FALSE	1.2e-05
rs9686661	VLDL_L	FALSE	1.14e-05
rs114165349	VLDL_P	FALSE	0.0276302
rs1260326	VLDL_P	FALSE	4.1e-22
rs8100204	VLDL_P	FALSE	3.18e-05
rs9686661	VLDL_P	FALSE	0.00150109
rs10184004	VLDL_PL	FALSE	0.00418982
rs114165349	VLDL_PL	FALSE	0.0101001
rs1260326	VLDL_PL	FALSE	2.64e-27
rs8100204	VLDL_PL	FALSE	1.27e-05
rs9686661	VLDL_PL	FALSE	7.77e-05
rs10184004	VLDL_size	FALSE	8.97e-05
rs114165349	VLDL_size	FALSE	0.0035133
rs1260326	VLDL_size	FALSE	9.73e-33
rs2925979	VLDL_size	FALSE	0.032449
rs2972147	VLDL_size	FALSE	0.0164525
rs3763432	VLDL_size	FALSE	0.000572297
rs4711750	VLDL_size	FALSE	0.00297381
rs483082	VLDL_size	FALSE	4.01e-06
rs8100204	VLDL_size	FALSE	0.00427704
rs9686661	VLDL_size	FALSE	2.2e-06
rs10184004	VLDL_TG	FALSE	3.43e-05
rs114165349	VLDL_TG	FALSE	0.0012173
rs1260326	VLDL_TG	FALSE	4.63e-42
rs2925979	VLDL_TG	FALSE	0.0383325
rs3763432	VLDL_TG	FALSE	0.000463825
rs4711750	VLDL_TG	FALSE	0.02929
rs483082	VLDL_TG	FALSE	0.00162997
rs8100204	VLDL_TG	FALSE	0.000484178
rs9686661	VLDL_TG	FALSE	1.71e-07
rs10184004	XL_HDL_C	FALSE	0.0113654
rs1260326	XL_HDL_C	FALSE	3.4e-15
rs147667955	XL_HDL_C	FALSE	0.00830832
rs153806	XL_HDL_C	FALSE	0.0402878
rs2925979	XL_HDL_C	FALSE	0.00860707
rs2972147	XL_HDL_C	FALSE	0.0249067
rs4711750	XL_HDL_C	FALSE	0.00311397
rs483082	XL_HDL_C	FALSE	2.16e-07
rs9686661	XL_HDL_C	FALSE	3.52e-05
rs10184004	XL_HDL_CE	FALSE	0.00572536
rs1260326	XL_HDL_CE	FALSE	9.61e-13
rs147667955	XL_HDL_CE	FALSE	0.00804825
rs153806	XL_HDL_CE	FALSE	0.0444224
rs2925979	XL_HDL_CE	FALSE	0.00493747
rs2972147	XL_HDL_CE	FALSE	0.0118974
rs4711750	XL_HDL_CE	FALSE	0.00121424
rs483082	XL_HDL_CE	FALSE	1.48e-06
rs9686661	XL_HDL_CE	FALSE	1.85e-05
rs1260326	XL_HDL_FC	FALSE	2.78e-23
rs147667955	XL_HDL_FC	FALSE	0.0174284
rs483082	XL_HDL_FC	FALSE	4.55e-09
rs9686661	XL_HDL_FC	FALSE	0.000714821
rs10184004	XL_HDL_L	FALSE	0.0462728
rs1260326	XL_HDL_L	FALSE	1.1e-11
rs147667955	XL_HDL_L	FALSE	0.00960932
rs2925979	XL_HDL_L	FALSE	0.030934
rs4711750	XL_HDL_L	FALSE	0.0073138
rs483082	XL_HDL_L	FALSE	0.00619182
rs9686661	XL_HDL_L	FALSE	0.00025645
rs1260326	XL_HDL_P	FALSE	8.92e-05
rs147667955	XL_HDL_P	FALSE	0.00562775
rs4711750	XL_HDL_P	FALSE	0.03812
rs9686661	XL_HDL_P	FALSE	0.00175892
rs1260326	XL_HDL_PL	FALSE	8.29e-13
rs147667955	XL_HDL_PL	FALSE	0.0162961
rs2925979	XL_HDL_PL	FALSE	0.0405165
rs4711750	XL_HDL_PL	FALSE	0.00683528
rs9686661	XL_HDL_PL	FALSE	0.000256577
rs1260326	XL_HDL_TG	FALSE	3.15e-22
rs483082	XL_HDL_TG	FALSE	1.33e-10
rs10184004	XL_VLDL_C	FALSE	0.000292821
rs114165349	XL_VLDL_C	FALSE	0.00442098
rs1260326	XL_VLDL_C	FALSE	1.06e-27
rs8100204	XL_VLDL_C	FALSE	2.79e-05
rs9686661	XL_VLDL_C	FALSE	6.9e-06
rs10184004	XL_VLDL_CE	FALSE	0.00291445
rs114165349	XL_VLDL_CE	FALSE	0.0171814
rs1260326	XL_VLDL_CE	FALSE	1.17e-22
rs8100204	XL_VLDL_CE	FALSE	9.48e-06
rs9686661	XL_VLDL_CE	FALSE	8.35e-05
rs10184004	XL_VLDL_FC	FALSE	4.1e-05
rs114165349	XL_VLDL_FC	FALSE	0.00133237
rs1260326	XL_VLDL_FC	FALSE	4.82e-31
rs3763432	XL_VLDL_FC	FALSE	0.0181963
rs483082	XL_VLDL_FC	FALSE	0.00608956
rs8100204	XL_VLDL_FC	FALSE	0.000146018
rs9686661	XL_VLDL_FC	FALSE	9.68e-07
rs10184004	XL_VLDL_L	FALSE	1.5e-05
rs114165349	XL_VLDL_L	FALSE	0.00117846
rs1260326	XL_VLDL_L	FALSE	4.13e-37
rs2925979	XL_VLDL_L	FALSE	0.0305391
rs3763432	XL_VLDL_L	FALSE	0.0041514
rs4711750	XL_VLDL_L	FALSE	0.0254283
rs483082	XL_VLDL_L	FALSE	0.00857728
rs8100204	XL_VLDL_L	FALSE	0.000783239
rs9686661	XL_VLDL_L	FALSE	1.48e-07
rs10184004	XL_VLDL_P	FALSE	1.51e-05
rs114165349	XL_VLDL_P	FALSE	0.000861083
rs1260326	XL_VLDL_P	FALSE	3.91e-38
rs2925979	XL_VLDL_P	FALSE	0.0253565
rs3763432	XL_VLDL_P	FALSE	0.00388193
rs4711750	XL_VLDL_P	FALSE	0.0176821
rs483082	XL_VLDL_P	FALSE	0.0032697
rs8100204	XL_VLDL_P	FALSE	0.00122007
rs9686661	XL_VLDL_P	FALSE	7.83e-08
rs10184004	XL_VLDL_PL	FALSE	1.87e-05
rs114165349	XL_VLDL_PL	FALSE	0.00105572
rs1260326	XL_VLDL_PL	FALSE	8.11e-33
rs2925979	XL_VLDL_PL	FALSE	0.0454786
rs3763432	XL_VLDL_PL	FALSE	0.0106421
rs4711750	XL_VLDL_PL	FALSE	0.0451776
rs483082	XL_VLDL_PL	FALSE	0.0029405
rs8100204	XL_VLDL_PL	FALSE	0.000511794
rs9686661	XL_VLDL_PL	FALSE	3.93e-07
rs10184004	XL_VLDL_TG	FALSE	1.14e-05
rs114165349	XL_VLDL_TG	FALSE	0.00120426
rs1260326	XL_VLDL_TG	FALSE	1.27e-40
rs2925979	XL_VLDL_TG	FALSE	0.01817
rs2972147	XL_VLDL_TG	FALSE	0.0292048
rs3763432	XL_VLDL_TG	FALSE	0.000908569
rs4711750	XL_VLDL_TG	FALSE	0.0189381
rs483082	XL_VLDL_TG	FALSE	0.00152822
rs8100204	XL_VLDL_TG	FALSE	0.00471308
rs9686661	XL_VLDL_TG	FALSE	4.81e-08
rs483082	XS_VLDL_C	FALSE	1.52e-06
rs8100204	XS_VLDL_C	FALSE	0.00886729
rs8176645	XS_VLDL_C	FALSE	0.0272442
rs483082	XS_VLDL_CE	FALSE	9.29e-11
rs8100204	XS_VLDL_CE	FALSE	0.0138287
rs8176645	XS_VLDL_CE	FALSE	0.0273043
rs1260326	XS_VLDL_FC	FALSE	0.00881775
rs8100204	XS_VLDL_FC	FALSE	0.00539858
rs8176645	XS_VLDL_FC	FALSE	0.0454961
rs1260326	XS_VLDL_L	FALSE	4.46e-06
rs8100204	XS_VLDL_L	FALSE	0.00425527
rs1260326	XS_VLDL_P	FALSE	4.51e-05
rs8100204	XS_VLDL_P	FALSE	0.0125503
rs8176645	XS_VLDL_P	FALSE	0.046059
rs1260326	XS_VLDL_PL	FALSE	6.2e-07
rs8100204	XS_VLDL_PL	FALSE	0.0074595
rs10184004	XS_VLDL_TG	FALSE	0.00456838
rs114165349	XS_VLDL_TG	FALSE	0.00850544
rs1260326	XS_VLDL_TG	FALSE	4.8e-45
rs3763432	XS_VLDL_TG	FALSE	0.015968
rs483082	XS_VLDL_TG	FALSE	2.88e-11
rs9686661	XS_VLDL_TG	FALSE	2.59e-06
rs10184004	XXL_VLDL_C	FALSE	2.53e-05
rs114165349	XXL_VLDL_C	FALSE	0.0106095
rs1260326	XXL_VLDL_C	FALSE	1.08e-35
rs3763432	XXL_VLDL_C	FALSE	0.0100129
rs483082	XXL_VLDL_C	FALSE	3.96e-20
rs8100204	XXL_VLDL_C	FALSE	0.00866982
rs9686661	XXL_VLDL_C	FALSE	1.05e-06
rs10184004	XXL_VLDL_CE	FALSE	5.26e-05
rs114165349	XXL_VLDL_CE	FALSE	0.013429
rs1260326	XXL_VLDL_CE	FALSE	2.73e-35
rs3763432	XXL_VLDL_CE	FALSE	0.0172364
rs483082	XXL_VLDL_CE	FALSE	1.82e-18
rs8100204	XXL_VLDL_CE	FALSE	0.00230248
rs9686661	XXL_VLDL_CE	FALSE	3.33e-06
rs10184004	XXL_VLDL_FC	FALSE	2.1e-05
rs114165349	XXL_VLDL_FC	FALSE	0.00948931
rs1260326	XXL_VLDL_FC	FALSE	1.94e-34
rs3763432	XXL_VLDL_FC	FALSE	0.00658439
rs483082	XXL_VLDL_FC	FALSE	6.13e-21
rs8100204	XXL_VLDL_FC	FALSE	0.0370658
rs9686661	XXL_VLDL_FC	FALSE	7e-07
rs10184004	XXL_VLDL_L	FALSE	3.2e-05
rs114165349	XXL_VLDL_L	FALSE	0.00712226
rs1260326	XXL_VLDL_L	FALSE	5.16e-30
rs3763432	XXL_VLDL_L	FALSE	0.0115896
rs483082	XXL_VLDL_L	FALSE	4.56e-15
rs8100204	XXL_VLDL_L	FALSE	0.0328272
rs9686661	XXL_VLDL_L	FALSE	2.23e-06
rs10184004	XXL_VLDL_P	FALSE	1.32e-05
rs114165349	XXL_VLDL_P	FALSE	0.00678752
rs1260326	XXL_VLDL_P	FALSE	9.54e-33
rs3763432	XXL_VLDL_P	FALSE	0.00810896
rs483082	XXL_VLDL_P	FALSE	6.31e-16
rs8100204	XXL_VLDL_P	FALSE	0.0386962
rs9686661	XXL_VLDL_P	FALSE	4.25e-07
rs10184004	XXL_VLDL_PL	FALSE	9.55e-06
rs114165349	XXL_VLDL_PL	FALSE	0.0093707
rs1260326	XXL_VLDL_PL	FALSE	6.1e-34
rs2925979	XXL_VLDL_PL	FALSE	0.047358
rs3763432	XXL_VLDL_PL	FALSE	0.00527041
rs483082	XXL_VLDL_PL	FALSE	2.12e-21
rs9686661	XXL_VLDL_PL	FALSE	3.02e-07
rs10184004	XXL_VLDL_TG	FALSE	0.000103812
rs114165349	XXL_VLDL_TG	FALSE	0.0119132
rs1260326	XXL_VLDL_TG	FALSE	8.68e-25
rs3763432	XXL_VLDL_TG	FALSE	0.0152588
rs483082	XXL_VLDL_TG	FALSE	2.52e-11
rs8100204	XXL_VLDL_TG	FALSE	0.0488405
rs9686661	XXL_VLDL_TG	FALSE	1.51e-05

## Sheet: sT8
outcome	exposure	method	nsnp	b	se	pval	low_CI	up_CI	or	or_lowCI95	or_upCI95
Acetate	T2D	MR Egger	192	-0.0164366	0.017604	0.351652	-0.0509405	0.0180673	0.983698	0.950335	1.01823
Acetate	T2D	Weighted median	192	-0.0140114	0.0110921	0.206522	-0.035752	0.00772916	0.986086	0.96488	1.00776
Acetate	T2D	Inverse variance weighted	192	-0.0107688	0.00802049	0.179382	-0.0264889	0.00495136	0.989289	0.973859	1.00496
Acetate	T2D	Simple mode	192	-0.0255989	0.0243236	0.293931	-0.0732731	0.0220753	0.974726	0.929347	1.02232
Acetate	T2D	Weighted mode	192	-0.0206142	0.0138183	0.1374	-0.047698	0.00646968	0.979597	0.953422	1.00649
Acetoacetate	T2D	MR Egger	191	-0.012278	0.0147497	0.406221	-0.0411874	0.0166314	0.987797	0.959649	1.01677
Acetoacetate	T2D	Weighted median	191	0.00310578	0.00944922	0.742396	-0.0154147	0.0216263	1.00311	0.984704	1.02186
Acetoacetate	T2D	Inverse variance weighted	191	0.00161813	0.00674444	0.810392	-0.011601	0.0148372	1.00162	0.988466	1.01495
Acetoacetate	T2D	Simple mode	191	0.00190389	0.0218982	0.930808	-0.0410166	0.0448244	1.00191	0.959813	1.04584
Acetoacetate	T2D	Weighted mode	191	-0.00598946	0.0141096	0.671684	-0.0336442	0.0216653	0.994028	0.966915	1.0219
Acetone	T2D	MR Egger	192	-0.018442	0.0173641	0.28955	-0.0524756	0.0155917	0.981727	0.948878	1.01571
Acetone	T2D	Weighted median	192	-0.0205166	0.011389	0.0716338	-0.0428391	0.00180587	0.979692	0.958066	1.00181
Acetone	T2D	Inverse variance weighted	192	-0.0150564	0.00790942	0.0569619	-0.0305589	0.000446067	0.985056	0.969903	1.00045
Acetone	T2D	Simple mode	192	-0.00196005	0.0283095	0.944874	-0.0574467	0.0535266	0.998042	0.944172	1.05499
Acetone	T2D	Weighted mode	192	-0.0209857	0.015902	0.188518	-0.0521535	0.0101822	0.979233	0.949183	1.01023
Alanine	T2D	MR Egger	191	0.0828799	0.0221767	0.000246359	0.0394136	0.126346	1.08641	1.0402	1.13468
Alanine	T2D	Weighted median	191	0.0442772	0.0115271	0.000122459	0.0216841	0.0668703	1.04527	1.02192	1.06916
Alanine	T2D	Inverse variance weighted	191	0.0768135	0.0101282	3.35e-14	0.0569623	0.0966648	1.07984	1.05862	1.10149
Alanine	T2D	Simple mode	191	0.0426953	0.0313975	0.175495	-0.0188438	0.104234	1.04362	0.981333	1.10986
Alanine	T2D	Weighted mode	191	0.0402104	0.0167793	0.0175255	0.00732301	0.0730979	1.04103	1.00735	1.07584
Albumin	T2D	MR Egger	190	0.0295429	0.0197845	0.137052	-0.00923472	0.0683205	1.02998	0.990808	1.07071
Albumin	T2D	Weighted median	190	0.0337323	0.0123827	0.00644685	0.00946218	0.0580025	1.03431	1.00951	1.05972
Albumin	T2D	Inverse variance weighted	190	0.0275272	0.00904204	0.0023318	0.00980478	0.0452496	1.02791	1.00985	1.04629
Albumin	T2D	Simple mode	190	0.0268412	0.0250064	0.284472	-0.0221714	0.0758539	1.0272	0.978073	1.0788
Albumin	T2D	Weighted mode	190	0.0313538	0.0165435	0.0595875	-0.00107142	0.063779	1.03185	0.998929	1.06586
Apolipoprotein A1	T2D	MR Egger	188	0.00839557	0.0188012	0.655724	-0.0284548	0.045246	1.00843	0.971946	1.04629
Apolipoprotein A1	T2D	Weighted median	188	-0.0205234	0.0111961	0.0667908	-0.0424679	0.00142103	0.979686	0.958421	1.00142
Apolipoprotein A1	T2D	Inverse variance weighted	188	-0.0360705	0.008778	3.97e-05	-0.0532753	-0.0188656	0.964572	0.948119	0.981311
Apolipoprotein A1	T2D	Simple mode	188	-0.0268249	0.0252533	0.2895	-0.0763213	0.0226716	0.973532	0.926518	1.02293
Apolipoprotein A1	T2D	Weighted mode	188	-0.0228354	0.0145336	0.117824	-0.0513212	0.00565048	0.977423	0.949973	1.00567
Apolipoprotein B	T2D	MR Egger	189	0.00199572	0.017744	0.910569	-0.0327826	0.036774	1.002	0.967749	1.03746
Apolipoprotein B	T2D	Weighted median	189	-0.0221641	0.0103369	0.0320188	-0.0424245	-0.00190381	0.97808	0.958463	0.998098
Apolipoprotein B	T2D	Inverse variance weighted	189	-0.00775411	0.00814976	0.341374	-0.0237276	0.00821941	0.992276	0.976552	1.00825
Apolipoprotein B	T2D	Simple mode	189	-0.010708	0.025794	0.678517	-0.0612642	0.0398482	0.989349	0.940575	1.04065
Apolipoprotein B	T2D	Weighted mode	189	-0.0349986	0.0148757	0.0196696	-0.0641549	-0.00584221	0.965607	0.93786	0.994175
3-Hydroxybutyrate	T2D	MR Egger	191	-0.0221372	0.0162133	0.173758	-0.0539153	0.00964084	0.978106	0.947512	1.00969
3-Hydroxybutyrate	T2D	Weighted median	191	-0.013887	0.0115053	0.227426	-0.0364374	0.00866326	0.986209	0.964218	1.0087
3-Hydroxybutyrate	T2D	Inverse variance weighted	191	-0.0139525	0.00739772	0.059287	-0.0284521	0.000546994	0.986144	0.971949	1.00055
3-Hydroxybutyrate	T2D	Simple mode	191	-0.032586	0.0279991	0.245955	-0.0874642	0.0222922	0.967939	0.916252	1.02254
3-Hydroxybutyrate	T2D	Weighted mode	191	-0.02524	0.0158804	0.113637	-0.0563656	0.00588555	0.975076	0.945194	1.0059
Total cholines	T2D	MR Egger	189	0.0250555	0.0181971	0.17019	-0.0106108	0.0607219	1.02537	0.989445	1.0626
Total cholines	T2D	Weighted median	189	-0.0205374	0.011538	0.0750809	-0.0431519	0.0020772	0.979672	0.957766	1.00208
Total cholines	T2D	Inverse variance weighted	189	-0.0155282	0.00847184	0.0668153	-0.032133	0.00107665	0.984592	0.968378	1.00108
Total cholines	T2D	Simple mode	189	-0.0519714	0.0275083	0.0603912	-0.105888	0.00194489	0.949356	0.899526	1.00195
Total cholines	T2D	Weighted mode	189	-0.0282542	0.0160883	0.0806834	-0.0597873	0.00327888	0.972141	0.941965	1.00328
Citrate	T2D	MR Egger	192	0.0139171	0.0176384	0.431081	-0.0206541	0.0484883	1.01401	0.979558	1.04968
Citrate	T2D	Weighted median	192	0.0200438	0.0110812	0.0704809	-0.00167539	0.0417629	1.02025	0.998326	1.04265
Citrate	T2D	Inverse variance weighted	192	0.0188264	0.00803534	0.019132	0.00307713	0.0345757	1.019	1.00308	1.03518
Citrate	T2D	Simple mode	192	0.0277902	0.0266324	0.298047	-0.0244092	0.0799897	1.02818	0.975886	1.08328
Citrate	T2D	Weighted mode	192	0.0183631	0.0145675	0.209007	-0.0101891	0.0469153	1.01853	0.989863	1.04803
Clinical LDL cholesterol	T2D	MR Egger	189	-0.0130587	0.0165464	0.430985	-0.0454895	0.0193722	0.987026	0.95553	1.01956
Clinical LDL cholesterol	T2D	Weighted median	189	-0.0411879	0.0103801	7.25e-05	-0.061533	-0.0208428	0.959649	0.940322	0.979373
Clinical LDL cholesterol	T2D	Inverse variance weighted	189	-0.0304948	0.00760922	6.13e-05	-0.0454089	-0.0155807	0.969965	0.955607	0.98454
Clinical LDL cholesterol	T2D	Simple mode	189	-0.0632579	0.0244558	0.0104479	-0.111191	-0.0153245	0.938701	0.894768	0.984792
Clinical LDL cholesterol	T2D	Weighted mode	189	-0.0483007	0.0157158	0.00243118	-0.0791037	-0.0174977	0.952847	0.923944	0.982654
Creatinine	T2D	MR Egger	191	0.00768883	0.0167278	0.646299	-0.0250976	0.0404752	1.00772	0.975215	1.04131
Creatinine	T2D	Weighted median	191	0.0125916	0.00977277	0.197592	-0.00656298	0.0317463	1.01267	0.993459	1.03226
Creatinine	T2D	Inverse variance weighted	191	0.0123445	0.00762888	0.105635	-0.00260809	0.0272971	1.01242	0.997395	1.02767
Creatinine	T2D	Simple mode	191	0.0344788	0.0253314	0.175092	-0.0151708	0.0841284	1.03508	0.984944	1.08777
Creatinine	T2D	Weighted mode	191	0.0242912	0.0122854	0.0494604	0.000211836	0.0483705	1.02459	1.00021	1.04956
Docosahexaenoic acid	T2D	MR Egger	188	0.0145137	0.0164731	0.379424	-0.0177735	0.046801	1.01462	0.982384	1.04791
Docosahexaenoic acid	T2D	Weighted median	188	-0.0172699	0.0103989	0.0967654	-0.0376517	0.00311196	0.982878	0.963048	1.00312
Docosahexaenoic acid	T2D	Inverse variance weighted	188	-0.0041884	0.00756868	0.579999	-0.019023	0.0106462	0.99582	0.981157	1.0107
Docosahexaenoic acid	T2D	Simple mode	188	-0.0243667	0.027868	0.383043	-0.0789879	0.0302545	0.975928	0.924051	1.03072
Docosahexaenoic acid	T2D	Weighted mode	188	-0.0189838	0.0157457	0.229476	-0.0498454	0.0118778	0.981195	0.951376	1.01195
Glutamine	T2D	MR Egger	191	-0.0341311	0.0248378	0.171019	-0.0828132	0.014551	0.966445	0.920523	1.01466
Glutamine	T2D	Weighted median	191	-0.0240076	0.0114882	0.0366397	-0.0465245	-0.00149066	0.976278	0.954541	0.99851
Glutamine	T2D	Inverse variance weighted	191	-0.00954858	0.0113794	0.401409	-0.0318523	0.0127551	0.990497	0.96865	1.01284
Glutamine	T2D	Simple mode	191	-0.0187908	0.0286502	0.512701	-0.0749451	0.0373635	0.981385	0.927794	1.03807
Glutamine	T2D	Weighted mode	191	-0.0335087	0.0242401	0.168483	-0.0810193	0.014002	0.967047	0.922176	1.0141
Glucose	T2D	MR Egger	190	0.153233	0.02059	3.45e-12	0.112876	0.193589	1.1656	1.11949	1.2136
Glucose	T2D	Weighted median	190	0.144379	0.012142	1.32e-32	0.120581	0.168178	1.15532	1.12815	1.18315
Glucose	T2D	Inverse variance weighted	190	0.131003	0.00946218	1.37e-43	0.112457	0.149549	1.13997	1.11902	1.16131
Glucose	T2D	Simple mode	190	0.116289	0.0407162	0.00476873	0.0364856	0.196093	1.12332	1.03716	1.21664
Glucose	T2D	Weighted mode	190	0.159187	0.0164379	2.9e-18	0.126968	0.191405	1.17256	1.13538	1.21095
Glycine	T2D	MR Egger	191	-0.0200292	0.0184864	0.279985	-0.0562625	0.0162041	0.98017	0.945291	1.01634
Glycine	T2D	Weighted median	191	-0.0259017	0.0107016	0.0155057	-0.0468769	-0.00492646	0.974431	0.954205	0.995086
Glycine	T2D	Inverse variance weighted	191	-0.0358448	0.00844692	2.2e-05	-0.0524008	-0.0192888	0.96479	0.948948	0.980896
Glycine	T2D	Simple mode	191	-0.030921	0.0265469	0.245572	-0.0829529	0.0211108	0.969552	0.920395	1.02134
Glycine	T2D	Weighted mode	191	-0.0287679	0.0142093	0.0443098	-0.056618	-0.000917703	0.971642	0.944955	0.999083
Glycoprotein acetyls	T2D	MR Egger	190	0.0519742	0.0215446	0.0168085	0.00974689	0.0942015	1.05335	1.00979	1.09878
Glycoprotein acetyls	T2D	Weighted median	190	0.0523944	0.0113107	3.62e-06	0.0302254	0.0745635	1.05379	1.03069	1.07741
Glycoprotein acetyls	T2D	Inverse variance weighted	190	0.0494449	0.00984691	5.13e-07	0.0301449	0.0687448	1.05069	1.0306	1.07116
Glycoprotein acetyls	T2D	Simple mode	190	0.0495162	0.0268603	0.0668262	-0.00313002	0.102162	1.05076	0.996875	1.10756
Glycoprotein acetyls	T2D	Weighted mode	190	0.0429611	0.0156703	0.00670196	0.0122473	0.0736749	1.0439	1.01232	1.07646
HDL cholesterol	T2D	MR Egger	185	-0.00152306	0.0183062	0.933784	-0.0374031	0.034357	0.998478	0.963288	1.03495
HDL cholesterol	T2D	Weighted median	185	-0.033514	0.010444	0.0013323	-0.0539842	-0.0130438	0.967041	0.947447	0.987041
HDL cholesterol	T2D	Inverse variance weighted	185	-0.044294	0.0086323	2.88e-07	-0.0612133	-0.0273747	0.956673	0.940623	0.972997
HDL cholesterol	T2D	Simple mode	185	-0.0628524	0.0234925	0.00813652	-0.108898	-0.0168071	0.939082	0.896822	0.983333
HDL cholesterol	T2D	Weighted mode	185	-0.0339915	0.012771	0.00846444	-0.0590226	-0.00896044	0.96658	0.942685	0.99108
Cholesteryl esters in HDL	T2D	MR Egger	185	-0.00437366	0.0184134	0.812515	-0.0404639	0.0317166	0.995636	0.960344	1.03222
Cholesteryl esters in HDL	T2D	Weighted median	185	-0.0326074	0.010787	0.00250404	-0.0537499	-0.011465	0.967918	0.947669	0.988601
Cholesteryl esters in HDL	T2D	Inverse variance weighted	185	-0.0451257	0.0086665	1.92e-07	-0.062112	-0.0281393	0.955877	0.939778	0.972253
Cholesteryl esters in HDL	T2D	Simple mode	185	-0.071303	0.0247684	0.00446495	-0.119849	-0.0227571	0.93118	0.887054	0.9775
Cholesteryl esters in HDL	T2D	Weighted mode	185	-0.0338228	0.0119253	0.00507641	-0.0571963	-0.0104492	0.966743	0.944409	0.989605
Free cholesterol in HDL	T2D	MR Egger	188	0.000493094	0.0206865	0.981009	-0.0400524	0.0410386	1.00049	0.960739	1.04189
Free cholesterol in HDL	T2D	Weighted median	188	-0.033465	0.0107721	0.00189224	-0.0545783	-0.0123517	0.967089	0.946884	0.987724
Free cholesterol in HDL	T2D	Inverse variance weighted	188	-0.050244	0.00966823	2.03e-07	-0.0691938	-0.0312943	0.950997	0.933146	0.96919
Free cholesterol in HDL	T2D	Simple mode	188	-0.0583319	0.0213315	0.00684749	-0.100142	-0.0165221	0.943337	0.904709	0.983614
Free cholesterol in HDL	T2D	Weighted mode	188	-0.0294362	0.012198	0.0167785	-0.0533444	-0.00552809	0.970993	0.948053	0.994487
Total lipids in HDL	T2D	MR Egger	188	0.0043438	0.0195326	0.824256	-0.03394	0.0426276	1.00435	0.966629	1.04355
Total lipids in HDL	T2D	Weighted median	188	-0.0236841	0.0111205	0.0331904	-0.0454802	-0.00188796	0.976594	0.955539	0.998114
Total lipids in HDL	T2D	Inverse variance weighted	188	-0.0442306	0.00913401	1.28e-06	-0.0621333	-0.026328	0.956733	0.939758	0.974016
Total lipids in HDL	T2D	Simple mode	188	-0.0470722	0.0244844	0.0560574	-0.0950616	0.000917165	0.954019	0.909317	1.00092
Total lipids in HDL	T2D	Weighted mode	188	-0.0242727	0.012888	0.0612049	-0.0495332	0.000987832	0.97602	0.951674	1.00099
Concentration of HDL particles	T2D	MR Egger	188	0.00755744	0.018971	0.690815	-0.0296256	0.0447405	1.00759	0.970809	1.04576
Concentration of HDL particles	T2D	Weighted median	188	-0.016008	0.0114159	0.160842	-0.0383832	0.00636728	0.984119	0.962344	1.00639
Concentration of HDL particles	T2D	Inverse variance weighted	188	-0.0290519	0.00880255	0.000965495	-0.0463049	-0.0117989	0.971366	0.954751	0.98827
Concentration of HDL particles	T2D	Simple mode	188	-0.0272273	0.0245135	0.268121	-0.0752737	0.0208191	0.97314	0.92749	1.02104
Concentration of HDL particles	T2D	Weighted mode	188	-0.0272273	0.0144324	0.0607715	-0.0555147	0.00106015	0.97314	0.945998	1.00106
Phospholipids in HDL	T2D	MR Egger	189	0.0096766	0.0194748	0.619858	-0.028494	0.0478472	1.00972	0.971908	1.04901
Phospholipids in HDL	T2D	Weighted median	189	-0.0167761	0.010883	0.123196	-0.0381068	0.00455456	0.983364	0.96261	1.00456
Phospholipids in HDL	T2D	Inverse variance weighted	189	-0.0390914	0.00908856	1.7e-05	-0.056905	-0.0212779	0.961663	0.944684	0.978947
Phospholipids in HDL	T2D	Simple mode	189	-0.0368694	0.0221122	0.0971035	-0.0802093	0.00647044	0.963802	0.922923	1.00649
Phospholipids in HDL	T2D	Weighted mode	189	-0.0167998	0.0134172	0.212084	-0.0430975	0.00949787	0.983341	0.957818	1.00954
Average diameter for HDL particles	T2D	MR Egger	188	-0.00966206	0.0217653	0.657616	-0.052322	0.0329979	0.990384	0.949023	1.03355
Average diameter for HDL particles	T2D	Weighted median	188	-0.0339543	0.011248	0.0025387	-0.0560004	-0.0119082	0.966616	0.945539	0.988162
Average diameter for HDL particles	T2D	Inverse variance weighted	188	-0.061226	0.010213	2.04e-09	-0.0812435	-0.0412084	0.940611	0.921969	0.959629
Average diameter for HDL particles	T2D	Simple mode	188	-0.0369683	0.0236568	0.119816	-0.0833357	0.0093991	0.963707	0.920042	1.00944
Average diameter for HDL particles	T2D	Weighted mode	188	-0.0226371	0.0121942	0.0649727	-0.0465378	0.00126357	0.977617	0.954529	1.00126
Triglycerides in HDL	T2D	MR Egger	187	0.0589112	0.0217639	0.00742876	0.016254	0.101568	1.06068	1.01639	1.10691
Triglycerides in HDL	T2D	Weighted median	187	0.0309518	0.0110057	0.00491829	0.00938057	0.0525229	1.03144	1.00942	1.05393
Triglycerides in HDL	T2D	Inverse variance weighted	187	0.0594903	0.0100318	3.03e-09	0.0398279	0.0791527	1.0613	1.04063	1.08237
Triglycerides in HDL	T2D	Simple mode	187	0.0309655	0.0303128	0.308329	-0.0284476	0.0903786	1.03145	0.971953	1.09459
Triglycerides in HDL	T2D	Weighted mode	187	0.0228239	0.016001	0.155428	-0.0085381	0.0541859	1.02309	0.991498	1.05568
Histidine	T2D	MR Egger	191	-0.001187	0.0158971	0.940558	-0.0323454	0.0299714	0.998814	0.968172	1.03043
Histidine	T2D	Weighted median	191	0.0223628	0.0102481	0.0290992	0.00227651	0.0424491	1.02261	1.00228	1.04336
Histidine	T2D	Inverse variance weighted	191	0.0195806	0.0072997	0.00731	0.00527317	0.033888	1.01977	1.00529	1.03447
Histidine	T2D	Simple mode	191	0.0511299	0.0312768	0.103757	-0.0101728	0.112432	1.05246	0.989879	1.119
Histidine	T2D	Weighted mode	191	0.0552631	0.0222372	0.0138131	0.0116782	0.0988479	1.05682	1.01175	1.1039
Cholesterol in IDL	T2D	MR Egger	189	-0.022698	0.0175449	0.19736	-0.057086	0.0116899	0.977558	0.944513	1.01176
Cholesterol in IDL	T2D	Weighted median	189	-0.0555101	0.0105546	1.45e-07	-0.0761971	-0.0348231	0.946002	0.926634	0.965776
Cholesterol in IDL	T2D	Inverse variance weighted	189	-0.0504409	0.00810597	4.89e-10	-0.0663286	-0.0345532	0.95081	0.935823	0.966037
Cholesterol in IDL	T2D	Simple mode	189	-0.0704291	0.0222548	0.00181116	-0.114049	-0.0268098	0.931994	0.892215	0.973546
Cholesterol in IDL	T2D	Weighted mode	189	-0.0619544	0.0138615	1.35e-05	-0.089123	-0.0347859	0.939926	0.914733	0.965812
Cholesteryl esters in IDL	T2D	MR Egger	189	-0.0219837	0.0175145	0.210983	-0.0563121	0.0123447	0.978256	0.945244	1.01242
Cholesteryl esters in IDL	T2D	Weighted median	189	-0.0526292	0.00992429	1.14e-07	-0.0720808	-0.0331776	0.948732	0.930456	0.967367
Cholesteryl esters in IDL	T2D	Inverse variance weighted	189	-0.0497231	0.00809216	8.02e-10	-0.0655838	-0.0338625	0.951493	0.936521	0.966704
Cholesteryl esters in IDL	T2D	Simple mode	189	-0.0721452	0.0247784	0.00403052	-0.120711	-0.0235796	0.930396	0.88629	0.976696
Cholesteryl esters in IDL	T2D	Weighted mode	189	-0.0618326	0.0140829	1.88e-05	-0.0894351	-0.03423	0.94004	0.914448	0.966349
Free cholesterol in IDL	T2D	MR Egger	190	-0.027393	0.0185514	0.141456	-0.0637538	0.00896779	0.972979	0.938236	1.00901
Free cholesterol in IDL	T2D	Weighted median	190	-0.0540338	0.0107871	5.47e-07	-0.0751765	-0.0328911	0.9474	0.92758	0.967644
Free cholesterol in IDL	T2D	Inverse variance weighted	190	-0.0545716	0.00854358	1.69e-10	-0.071317	-0.0378262	0.946891	0.931167	0.96288
Free cholesterol in IDL	T2D	Simple mode	190	-0.0724725	0.0222644	0.00134328	-0.116111	-0.0288342	0.930091	0.890377	0.971578
Free cholesterol in IDL	T2D	Weighted mode	190	-0.0586651	0.0137739	3.23e-05	-0.085662	-0.0316683	0.943023	0.917904	0.968828
Total lipids in IDL	T2D	MR Egger	189	-0.0148246	0.0171018	0.387137	-0.0483441	0.0186949	0.985285	0.952806	1.01887
Total lipids in IDL	T2D	Weighted median	189	-0.0489591	0.0103237	2.11e-06	-0.0691936	-0.0287246	0.95222	0.933146	0.971684
Total lipids in IDL	T2D	Inverse variance weighted	189	-0.0435228	0.0079096	3.74e-08	-0.0590256	-0.0280199	0.957411	0.942683	0.972369
Total lipids in IDL	T2D	Simple mode	189	-0.0548439	0.0256514	0.0338044	-0.105121	-0.00456707	0.946633	0.900216	0.995443
Total lipids in IDL	T2D	Weighted mode	189	-0.0548439	0.0150469	0.00034611	-0.0843358	-0.025352	0.946633	0.919123	0.974967
Concentration of IDL particles	T2D	MR Egger	190	-0.020209	0.0166568	0.226553	-0.0528562	0.0124383	0.979994	0.948516	1.01252
Concentration of IDL particles	T2D	Weighted median	190	-0.0418738	0.0100316	2.99e-05	-0.0615357	-0.0222118	0.958991	0.940319	0.978033
Concentration of IDL particles	T2D	Inverse variance weighted	190	-0.0336761	0.00764038	1.05e-05	-0.0486512	-0.0187009	0.966885	0.952513	0.981473
Concentration of IDL particles	T2D	Simple mode	190	-0.0399844	0.0263076	0.130213	-0.0915474	0.0115785	0.960804	0.912518	1.01165
Concentration of IDL particles	T2D	Weighted mode	190	-0.0477126	0.0146113	0.00129755	-0.0763508	-0.0190745	0.953408	0.926491	0.981106
Phospholipids in IDL	T2D	MR Egger	190	-0.0137353	0.0176943	0.438576	-0.0484162	0.0209456	0.986359	0.952737	1.02117
Phospholipids in IDL	T2D	Weighted median	190	-0.0440652	0.0100739	1.22e-05	-0.0638099	-0.0243204	0.956892	0.938183	0.975973
Phospholipids in IDL	T2D	Inverse variance weighted	190	-0.0451181	0.00818371	3.52e-08	-0.0611582	-0.0290781	0.955885	0.940674	0.971341
Phospholipids in IDL	T2D	Simple mode	190	-0.0438227	0.0236374	0.0653032	-0.090152	0.00250652	0.957124	0.913792	1.00251
Phospholipids in IDL	T2D	Weighted mode	190	-0.0487161	0.014462	0.000915757	-0.0770617	-0.0203705	0.952451	0.925833	0.979836
Triglycerides in IDL	T2D	MR Egger	188	0.0482482	0.0233253	0.0399773	0.00253056	0.0939658	1.04943	1.00253	1.09852
Triglycerides in IDL	T2D	Weighted median	188	0.0324021	0.0103301	0.00170871	0.0121552	0.0526491	1.03293	1.01223	1.05406
Triglycerides in IDL	T2D	Inverse variance weighted	188	0.0479403	0.010704	7.51e-06	0.0269605	0.0689201	1.04911	1.02733	1.07135
Triglycerides in IDL	T2D	Simple mode	188	0.047305	0.0254781	0.0649273	-0.00263198	0.097242	1.04844	0.997371	1.10213
Triglycerides in IDL	T2D	Weighted mode	188	0.0175973	0.0153561	0.253282	-0.0125007	0.0476953	1.01775	0.987577	1.04885
Isoleucine	T2D	MR Egger	191	0.0387032	0.0185945	0.0387419	0.00225794	0.0751484	1.03946	1.00226	1.07804
Isoleucine	T2D	Weighted median	191	0.0518135	0.010916	2.07e-06	0.0304183	0.0732088	1.05318	1.03089	1.07596
Isoleucine	T2D	Inverse variance weighted	191	0.0609993	0.00853058	8.64e-13	0.0442793	0.0777192	1.0629	1.04527	1.08082
Isoleucine	T2D	Simple mode	191	0.0496653	0.0296155	0.0951865	-0.00838113	0.107712	1.05092	0.991654	1.11373
Isoleucine	T2D	Weighted mode	191	0.0476729	0.0345693	0.1695	-0.0200829	0.115429	1.04883	0.980117	1.12235
Cholesterol in large HDL	T2D	MR Egger	183	-0.0118158	0.0194625	0.544541	-0.0499623	0.0263307	0.988254	0.951265	1.02668
Cholesterol in large HDL	T2D	Weighted median	183	-0.0400778	0.0108444	0.000219288	-0.0613329	-0.0188226	0.960715	0.94051	0.981353
Cholesterol in large HDL	T2D	Inverse variance weighted	183	-0.0628408	0.00927388	1.23e-11	-0.0810176	-0.044664	0.939093	0.922177	0.956319
Cholesterol in large HDL	T2D	Simple mode	183	-0.0293424	0.0251126	0.24416	-0.0785631	0.0198783	0.971084	0.924444	1.02008
Cholesterol in large HDL	T2D	Weighted mode	183	-0.0355318	0.012315	0.00438366	-0.0596692	-0.0113944	0.965092	0.942076	0.98867
Cholesteryl esters in large HDL	T2D	MR Egger	183	-0.013422	0.0196398	0.495223	-0.051916	0.025072	0.986668	0.949409	1.02539
Cholesteryl esters in large HDL	T2D	Weighted median	183	-0.0394218	0.010983	0.000331523	-0.0609486	-0.0178951	0.961345	0.940872	0.982264
Cholesteryl esters in large HDL	T2D	Inverse variance weighted	183	-0.063849	0.00934949	8.54e-12	-0.082174	-0.045524	0.938147	0.921112	0.955497
Cholesteryl esters in large HDL	T2D	Simple mode	183	-0.03387	0.0234468	0.150304	-0.0798257	0.0120857	0.966697	0.923277	1.01216
Cholesteryl esters in large HDL	T2D	Weighted mode	183	-0.0369992	0.0125089	0.00350941	-0.0615166	-0.0124818	0.963677	0.940337	0.987596
Free cholesterol in large HDL	T2D	MR Egger	185	-0.00755342	0.0199583	0.705528	-0.0466718	0.0315649	0.992475	0.954401	1.03207
Free cholesterol in large HDL	T2D	Weighted median	185	-0.0400014	0.0112013	0.000355444	-0.061956	-0.0180468	0.960788	0.939924	0.982115
Free cholesterol in large HDL	T2D	Inverse variance weighted	185	-0.0620772	0.00950263	6.46e-11	-0.0807024	-0.0434521	0.93981	0.922468	0.957478
Free cholesterol in large HDL	T2D	Simple mode	185	-0.0263064	0.0241534	0.277518	-0.0736471	0.0210343	0.974037	0.928999	1.02126
Free cholesterol in large HDL	T2D	Weighted mode	185	-0.0323929	0.0113342	0.00475494	-0.0546078	-0.0101779	0.968126	0.946856	0.989874
Total lipids in large HDL	T2D	MR Egger	186	-0.00112799	0.0212345	0.957694	-0.0427476	0.0404916	0.998873	0.958153	1.04132
Total lipids in large HDL	T2D	Weighted median	186	-0.0348741	0.0108096	0.00125434	-0.0560609	-0.0136874	0.965727	0.945482	0.986406
Total lipids in large HDL	T2D	Inverse variance weighted	186	-0.0502863	0.00998304	4.72e-07	-0.0698531	-0.0307196	0.950957	0.932531	0.969747
Total lipids in large HDL	T2D	Simple mode	186	-0.028732	0.0241818	0.236292	-0.0761284	0.0186644	0.971677	0.926697	1.01884
Total lipids in large HDL	T2D	Weighted mode	186	-0.028732	0.0121723	0.0192938	-0.0525896	-0.00487438	0.971677	0.948769	0.995137
Concentration of large HDL particles	T2D	MR Egger	186	-0.00138967	0.0213124	0.948082	-0.043162	0.0403826	0.998611	0.957756	1.04121
Concentration of large HDL particles	T2D	Weighted median	186	-0.0356229	0.010746	0.000916455	-0.056685	-0.0145607	0.965004	0.944892	0.985545
Concentration of large HDL particles	T2D	Inverse variance weighted	186	-0.0534024	0.0100394	1.04e-07	-0.0730796	-0.0337251	0.947998	0.929527	0.966837
Concentration of large HDL particles	T2D	Simple mode	186	-0.0217904	0.0228944	0.342451	-0.0666634	0.0230826	0.978445	0.93551	1.02335
Concentration of large HDL particles	T2D	Weighted mode	186	-0.0286191	0.0124124	0.0222378	-0.0529475	-0.00429069	0.971787	0.94843	0.995719
Phospholipids in large HDL	T2D	MR Egger	186	0.00227611	0.0202115	0.910459	-0.0373385	0.0418907	1.00228	0.96335	1.04278
Phospholipids in large HDL	T2D	Weighted median	186	-0.0316279	0.0109913	0.00400793	-0.0531708	-0.0100849	0.968867	0.948218	0.989966
Phospholipids in large HDL	T2D	Inverse variance weighted	186	-0.0452987	0.00950796	1.9e-06	-0.0639343	-0.0266631	0.955712	0.938067	0.973689
Phospholipids in large HDL	T2D	Simple mode	186	-0.0323675	0.0239316	0.177865	-0.0792734	0.0145384	0.968151	0.923787	1.01464
Phospholipids in large HDL	T2D	Weighted mode	186	-0.0267602	0.0114654	0.0206697	-0.0492324	-0.00428805	0.973595	0.95196	0.995721
Triglycerides in large HDL	T2D	MR Egger	190	0.0491529	0.0172089	0.00476924	0.0154233	0.0828824	1.05038	1.01554	1.08641
Triglycerides in large HDL	T2D	Weighted median	190	0.00455962	0.0116417	0.695307	-0.018258	0.0273773	1.00457	0.981908	1.02776
Triglycerides in large HDL	T2D	Inverse variance weighted	190	0.0148761	0.00798463	0.0624499	-0.000773807	0.0305259	1.01499	0.999226	1.031
Triglycerides in large HDL	T2D	Simple mode	190	0.00764983	0.0304392	0.801844	-0.0520111	0.0673107	1.00768	0.949318	1.06963
Triglycerides in large HDL	T2D	Weighted mode	190	0.00370784	0.0184522	0.840959	-0.0324585	0.0398742	1.00371	0.968063	1.04068
Cholesterol in large LDL	T2D	MR Egger	188	-0.0112103	0.0160453	0.485633	-0.0426592	0.0202385	0.988852	0.958238	1.02044
Cholesterol in large LDL	T2D	Weighted median	188	-0.04033	0.00997605	5.28e-05	-0.059883	-0.0207769	0.960472	0.941875	0.979437
Cholesterol in large LDL	T2D	Inverse variance weighted	188	-0.0289186	0.0074	9.31e-05	-0.0434226	-0.0144146	0.971496	0.957507	0.985689
Cholesterol in large LDL	T2D	Simple mode	188	-0.0577023	0.0231729	0.0136439	-0.103121	-0.0122834	0.943931	0.902018	0.987792
Cholesterol in large LDL	T2D	Weighted mode	188	-0.0475212	0.0157423	0.00289294	-0.078376	-0.0166663	0.95359	0.924617	0.983472
Cholesteryl esters in large LDL	T2D	MR Egger	188	-0.00659941	0.0160988	0.682329	-0.0381531	0.0249543	0.993422	0.962566	1.02527
Cholesteryl esters in large LDL	T2D	Weighted median	188	-0.0363268	0.0103884	0.000470761	-0.056688	-0.0159655	0.964325	0.944889	0.984161
Cholesteryl esters in large LDL	T2D	Inverse variance weighted	188	-0.02241	0.00741834	0.00252031	-0.03695	-0.00787006	0.977839	0.963724	0.992161
Cholesteryl esters in large LDL	T2D	Simple mode	188	-0.069322	0.0264174	0.00940543	-0.1211	-0.0175439	0.933026	0.885945	0.982609
Cholesteryl esters in large LDL	T2D	Weighted mode	188	-0.0471207	0.0150819	0.00206614	-0.0766812	-0.0175601	0.953972	0.926185	0.982593
Free cholesterol in large LDL	T2D	MR Egger	189	-0.0227628	0.0167483	0.175748	-0.0555895	0.0100639	0.977494	0.945927	1.01011
Free cholesterol in large LDL	T2D	Weighted median	189	-0.0531901	0.0106418	5.79e-07	-0.0740479	-0.0323322	0.9482	0.928627	0.968185
Free cholesterol in large LDL	T2D	Inverse variance weighted	189	-0.045969	0.0077229	2.64e-09	-0.0611059	-0.0308321	0.955072	0.940724	0.969638
Free cholesterol in large LDL	T2D	Simple mode	189	-0.0713563	0.0257191	0.00608756	-0.121766	-0.0209469	0.93113	0.885356	0.979271
Free cholesterol in large LDL	T2D	Weighted mode	189	-0.0582661	0.0146545	9.99e-05	-0.0869889	-0.0295433	0.943399	0.916687	0.970889
Total lipids in large LDL	T2D	MR Egger	188	-0.0071989	0.0161002	0.655301	-0.0387553	0.0243575	0.992827	0.961986	1.02466
Total lipids in large LDL	T2D	Weighted median	188	-0.036212	0.0105087	0.00056916	-0.0568092	-0.0156149	0.964436	0.944774	0.984506
Total lipids in large LDL	T2D	Inverse variance weighted	188	-0.0235218	0.00742058	0.00152538	-0.0380662	-0.0089775	0.976753	0.962649	0.991063
Total lipids in large LDL	T2D	Simple mode	188	-0.0673662	0.0287313	0.0200918	-0.12368	-0.0110528	0.934853	0.883663	0.989008
Total lipids in large LDL	T2D	Weighted mode	188	-0.0461096	0.0147807	0.00209802	-0.0750798	-0.0171393	0.954937	0.927669	0.983007
Concentration of large LDL particles	T2D	MR Egger	189	-0.00620498	0.0172372	0.719271	-0.0399899	0.0275799	0.993814	0.960799	1.02796
Concentration of large LDL particles	T2D	Weighted median	189	-0.0301473	0.0104359	0.00386696	-0.0506017	-0.00969301	0.970303	0.950657	0.990354
Concentration of large LDL particles	T2D	Inverse variance weighted	189	-0.0172295	0.00791978	0.0295927	-0.0327523	-0.00170671	0.982918	0.967778	0.998295
Concentration of large LDL particles	T2D	Simple mode	189	0.00853489	0.0270902	0.75307	-0.044562	0.0616317	1.00857	0.956416	1.06357
Concentration of large LDL particles	T2D	Weighted mode	189	-0.0453317	0.0161226	0.00545101	-0.076932	-0.0137314	0.95568	0.925953	0.986362
Phospholipids in large LDL	T2D	MR Egger	189	-0.0100798	0.0171255	0.556852	-0.0436458	0.0234862	0.989971	0.957293	1.02376
Phospholipids in large LDL	T2D	Weighted median	189	-0.0365927	0.0101826	0.000326064	-0.0565506	-0.0166349	0.964069	0.945019	0.983503
Phospholipids in large LDL	T2D	Inverse variance weighted	189	-0.0293747	0.0078798	0.000193125	-0.044819	-0.0139303	0.971053	0.95617	0.986166
Phospholipids in large LDL	T2D	Simple mode	189	-0.0521593	0.0259179	0.0455962	-0.102958	-0.00136022	0.949178	0.902164	0.998641
Phospholipids in large LDL	T2D	Weighted mode	189	-0.0438545	0.0147572	0.00334837	-0.0727787	-0.0149303	0.957093	0.929807	0.985181
Triglycerides in large LDL	T2D	MR Egger	188	0.0506016	0.0228888	0.0282719	0.00573951	0.0954636	1.0519	1.00576	1.10017
Triglycerides in large LDL	T2D	Weighted median	188	0.0251748	0.010514	0.0166468	0.00456745	0.0457822	1.02549	1.00458	1.04685
Triglycerides in large LDL	T2D	Inverse variance weighted	188	0.0503274	0.0105039	1.66e-06	0.0297398	0.0709149	1.05162	1.03019	1.07349
Triglycerides in large LDL	T2D	Simple mode	188	0.0539098	0.0274409	0.0509447	0.000125616	0.107694	1.05539	1.00013	1.11371
Triglycerides in large LDL	T2D	Weighted mode	188	0.0108702	0.0148916	0.46633	-0.0183172	0.0400576	1.01093	0.981849	1.04087
Cholesterol in large VLDL	T2D	MR Egger	187	0.0397537	0.0225377	0.0794031	-0.00442013	0.0839276	1.04055	0.99559	1.08755
Cholesterol in large VLDL	T2D	Weighted median	187	0.0257963	0.0108569	0.0174998	0.00451684	0.0470758	1.02613	1.00453	1.0482
Cholesterol in large VLDL	T2D	Inverse variance weighted	187	0.0508581	0.0103816	9.64e-07	0.0305102	0.0712059	1.05217	1.03098	1.0738
Cholesterol in large VLDL	T2D	Simple mode	187	0.0152575	0.0304697	0.617143	-0.044463	0.0749781	1.01537	0.956511	1.07786
Cholesterol in large VLDL	T2D	Weighted mode	187	0.0152575	0.0160994	0.344509	-0.0162974	0.0468124	1.01537	0.983835	1.04793
Cholesteryl esters in large VLDL	T2D	MR Egger	187	0.0314003	0.0208423	0.133628	-0.00945061	0.0722512	1.0319	0.990594	1.07493
Cholesteryl esters in large VLDL	T2D	Weighted median	187	0.0152904	0.0111274	0.169403	-0.00651928	0.0371001	1.01541	0.993502	1.0378
Cholesteryl esters in large VLDL	T2D	Inverse variance weighted	187	0.0389192	0.00959692	5.01e-05	0.0201093	0.0577292	1.03969	1.02031	1.05943
Cholesteryl esters in large VLDL	T2D	Simple mode	187	0.00903459	0.0264071	0.732641	-0.0427232	0.0607924	1.00908	0.958177	1.06268
Cholesteryl esters in large VLDL	T2D	Weighted mode	187	0.0117058	0.0164463	0.477505	-0.0205289	0.0439406	1.01177	0.97968	1.04492
Free cholesterol in large VLDL	T2D	MR Egger	185	0.0421318	0.0221619	0.0588622	-0.00130562	0.0855692	1.04303	0.998695	1.08934
Free cholesterol in large VLDL	T2D	Weighted median	185	0.0343597	0.0111922	0.00214087	0.0124229	0.0562965	1.03496	1.0125	1.05791
Free cholesterol in large VLDL	T2D	Inverse variance weighted	185	0.0606308	0.010258	3.41e-09	0.0405251	0.0807366	1.06251	1.04136	1.08409
Free cholesterol in large VLDL	T2D	Simple mode	185	0.0308195	0.0296477	0.299924	-0.0272899	0.088929	1.0313	0.973079	1.093
Free cholesterol in large VLDL	T2D	Weighted mode	185	0.0249729	0.0148006	0.0932423	-0.00403628	0.053982	1.02529	0.995972	1.05547
Total lipids in large VLDL	T2D	MR Egger	185	0.0466295	0.0217826	0.033624	0.00393553	0.0893234	1.04773	1.00394	1.09343
Total lipids in large VLDL	T2D	Weighted median	185	0.0334509	0.0104977	0.0014401	0.0128754	0.0540265	1.03402	1.01296	1.05551
Total lipids in large VLDL	T2D	Inverse variance weighted	185	0.0625572	0.0100768	5.36e-10	0.0428067	0.0823076	1.06456	1.04374	1.08579
Total lipids in large VLDL	T2D	Simple mode	185	0.0313668	0.0310815	0.314215	-0.029553	0.0922866	1.03186	0.970879	1.09668
Total lipids in large VLDL	T2D	Weighted mode	185	0.0255541	0.0168646	0.131424	-0.00750048	0.0586086	1.02588	0.992528	1.06036
Concentration of large VLDL particles	T2D	MR Egger	185	0.045259	0.0224854	0.0455991	0.00118774	0.0893304	1.0463	1.00119	1.09344
Concentration of large VLDL particles	T2D	Weighted median	185	0.0360126	0.0107957	0.000850468	0.014853	0.0571722	1.03667	1.01496	1.05884
Concentration of large VLDL particles	T2D	Inverse variance weighted	185	0.0628416	0.0104046	1.54e-09	0.0424486	0.0832346	1.06486	1.04336	1.0868
Concentration of large VLDL particles	T2D	Simple mode	185	0.0344746	0.0298664	0.249878	-0.0240637	0.0930128	1.03508	0.976224	1.09748
Concentration of large VLDL particles	T2D	Weighted mode	185	0.0256888	0.0158967	0.107812	-0.00546883	0.0568463	1.02602	0.994546	1.05849
Phospholipids in large VLDL	T2D	MR Egger	185	0.04444	0.022842	0.0532422	-0.000330342	0.0892104	1.04544	0.99967	1.09331
Phospholipids in large VLDL	T2D	Weighted median	185	0.0406107	0.0114515	0.000390667	0.0181657	0.0630558	1.04145	1.01833	1.06509
Phospholipids in large VLDL	T2D	Inverse variance weighted	185	0.0637834	0.0105736	1.62e-09	0.0430592	0.0845076	1.06586	1.044	1.08818
Phospholipids in large VLDL	T2D	Simple mode	185	0.0348334	0.0311055	0.264239	-0.0261334	0.0958003	1.03545	0.974205	1.10054
Phospholipids in large VLDL	T2D	Weighted mode	185	0.0288916	0.0166867	0.0850532	-0.00381426	0.0615975	1.02931	0.996193	1.06353
Triglycerides in large VLDL	T2D	MR Egger	186	0.0515773	0.0223901	0.0223645	0.00769263	0.095462	1.05293	1.00772	1.10017
Triglycerides in large VLDL	T2D	Weighted median	186	0.0317337	0.0108027	0.00330786	0.0105605	0.0529069	1.03224	1.01062	1.05433
Triglycerides in large VLDL	T2D	Inverse variance weighted	186	0.0690444	0.0103331	2.36e-11	0.0487914	0.0892973	1.07148	1.05	1.09341
Triglycerides in large VLDL	T2D	Simple mode	186	0.0293176	0.0286615	0.307696	-0.026859	0.0854942	1.02975	0.973498	1.08926
Triglycerides in large VLDL	T2D	Weighted mode	186	0.0263896	0.0158915	0.0984852	-0.0047577	0.0575368	1.02674	0.995254	1.05922
Linoleic acid	T2D	MR Egger	189	0.0249893	0.0167231	0.136784	-0.00778803	0.0577666	1.0253	0.992242	1.05947
Linoleic acid	T2D	Weighted median	189	-0.0128574	0.0115806	0.26689	-0.0355554	0.0098406	0.987225	0.965069	1.00989
Linoleic acid	T2D	Inverse variance weighted	189	-0.00478347	0.00773937	0.536529	-0.0199526	0.0103857	0.995228	0.980245	1.01044
Linoleic acid	T2D	Simple mode	189	0.00187092	0.0264365	0.943656	-0.0499446	0.0536864	1.00187	0.951282	1.05515
Linoleic acid	T2D	Weighted mode	189	-0.010255	0.0150952	0.497748	-0.0398417	0.0193316	0.989797	0.960942	1.01952
Lactate	T2D	MR Egger	192	0.0439209	0.0162268	0.00741468	0.0121165	0.0757253	1.0449	1.01219	1.07867
Lactate	T2D	Weighted median	192	0.0301184	0.00979721	0.00211081	0.0109159	0.0493209	1.03058	1.01098	1.05056
Lactate	T2D	Inverse variance weighted	192	0.0190769	0.0074476	0.0104228	0.00447957	0.0336742	1.01926	1.00449	1.03425
Lactate	T2D	Simple mode	192	0.050354	0.0280469	0.0741783	-0.00461781	0.105326	1.05164	0.995393	1.11107
Lactate	T2D	Weighted mode	192	0.050354	0.0138541	0.000357873	0.0232	0.0775081	1.05164	1.02347	1.08059
LDL cholesterol	T2D	MR Egger	188	-0.00485967	0.0160304	0.762112	-0.0362793	0.02656	0.995152	0.964371	1.02692
LDL cholesterol	T2D	Weighted median	188	-0.0334577	0.0110134	0.0023822	-0.0550439	-0.0118715	0.967096	0.946444	0.988199
LDL cholesterol	T2D	Inverse variance weighted	188	-0.0182398	0.00738016	0.0134562	-0.0327049	-0.00377467	0.981926	0.967824	0.996232
LDL cholesterol	T2D	Simple mode	188	-0.0670692	0.0262832	0.0115169	-0.118584	-0.0155541	0.935131	0.888177	0.984566
LDL cholesterol	T2D	Weighted mode	188	-0.0447027	0.0143746	0.00216484	-0.0728769	-0.0165285	0.956282	0.929715	0.983607
Cholesteryl esters in LDL	T2D	MR Egger	188	0.00156544	0.0164596	0.924331	-0.0306954	0.0338262	1.00157	0.969771	1.0344
Cholesteryl esters in LDL	T2D	Weighted median	188	-0.0302076	0.0101616	0.00295181	-0.0501245	-0.0102908	0.970244	0.951111	0.989762
Cholesteryl esters in LDL	T2D	Inverse variance weighted	188	-0.0101017	0.00757277	0.18222	-0.0249443	0.00474091	0.989949	0.975364	1.00475
Cholesteryl esters in LDL	T2D	Simple mode	188	-0.0563108	0.0249623	0.025239	-0.105237	-0.00738474	0.945245	0.900111	0.992642
Cholesteryl esters in LDL	T2D	Weighted mode	188	-0.0391511	0.015286	0.0112188	-0.0691117	-0.00919049	0.961605	0.933222	0.990852
Free cholesterol in LDL	T2D	MR Egger	189	-0.0212612	0.0162997	0.193704	-0.0532086	0.0106863	0.978963	0.948182	1.01074
Free cholesterol in LDL	T2D	Weighted median	189	-0.0521059	0.0106516	9.99e-07	-0.0729831	-0.0312287	0.949228	0.929617	0.969254
Free cholesterol in LDL	T2D	Inverse variance weighted	189	-0.0401662	0.00750157	8.59e-08	-0.0548692	-0.0254631	0.96063	0.946609	0.974858
Free cholesterol in LDL	T2D	Simple mode	189	-0.077155	0.0238989	0.00146904	-0.123997	-0.0303132	0.925746	0.883383	0.970142
Free cholesterol in LDL	T2D	Weighted mode	189	-0.0588754	0.0147718	9.62e-05	-0.0878282	-0.0299227	0.942824	0.915918	0.970521
Total lipids in LDL	T2D	MR Egger	188	-0.00100234	0.0163016	0.951037	-0.0329535	0.0309488	0.998998	0.967584	1.03143
Total lipids in LDL	T2D	Weighted median	188	-0.0340368	0.0101281	0.000777615	-0.0538878	-0.0141858	0.966536	0.947538	0.985914
Total lipids in LDL	T2D	Inverse variance weighted	188	-0.012533	0.0075	0.0947088	-0.027233	0.00216701	0.987545	0.973134	1.00217
Total lipids in LDL	T2D	Simple mode	188	-0.0606567	0.0264154	0.0227696	-0.112431	-0.00888251	0.941146	0.893659	0.991157
Total lipids in LDL	T2D	Weighted mode	188	-0.0418492	0.0145569	0.00451043	-0.0703807	-0.0133178	0.959014	0.932039	0.986771
Concentration of LDL particles	T2D	MR Egger	189	0.00212259	0.017666	0.904493	-0.0325028	0.0367479	1.00212	0.96802	1.03743
Concentration of LDL particles	T2D	Weighted median	189	-0.0239623	0.010704	0.0251804	-0.0449422	-0.00298241	0.976323	0.956053	0.997022
Concentration of LDL particles	T2D	Inverse variance weighted	189	-0.00828337	0.00811515	0.307383	-0.0241891	0.00762233	0.991751	0.976101	1.00765
Concentration of LDL particles	T2D	Simple mode	189	-0.0200997	0.0251759	0.425663	-0.0694446	0.0292451	0.980101	0.932912	1.02968
Concentration of LDL particles	T2D	Weighted mode	189	-0.034335	0.0148217	0.0216064	-0.0633855	-0.0052846	0.966248	0.938582	0.994729
Phospholipids in LDL	T2D	MR Egger	188	-0.00618237	0.0160633	0.70077	-0.0376665	0.0253018	0.993837	0.963034	1.02562
Phospholipids in LDL	T2D	Weighted median	188	-0.0315549	0.0102165	0.00201094	-0.0515794	-0.0115305	0.968938	0.949728	0.988536
Phospholipids in LDL	T2D	Inverse variance weighted	188	-0.0154497	0.00738615	0.0364641	-0.0299266	-0.000972863	0.984669	0.970517	0.999028
[truncated: 527 more rows]

## Sheet: sT9
outcome	exposure	method	Q	Q_df	Q_pval
[truncated: 336 more rows]

[truncated: 4 more sheets: sT10, sT11, sT12, sT13]
